# Supplementary material for: (1Z,2E)-1-(3,4-Diphenyl-2,3-di­hydro-1,3-thia­zol-2-yl­idene)-2-(1-p-tolyl­ethyl­idene)hydrazine
Source: Acta Crystallogr Sect E Struct Rep Online. 2013 Jul 27;69(Pt 8):o1324. doi: 10.1107/S1600536813020254 (PMC3793809; doi:10.1107/S1600536813020254)
Supplement: Supplementary file 1 [file e-69-o1324-sup1.cif]

##############################################################################
#                                                                            #
# This CIF contains the data in a paper accepted for publication in          #
# Acta Crystallographica Section E. It conforms to the requirements of       #
# Notes for Authors for Acta Crystallographica Section E, and has been       #
# peer reviewed under the auspices of the IUCr Commission on Journals.       #
#                                                                            #
# Full details of the Crystallographic Information File format               #
# are given in the paper "The Crystallographic Information File (CIF):       #
# a New Standard Archive File for Crystallography" by S. R. Hall, F. H.      #
# Allen and I. D. Brown [Acta Cryst. (1991), A47, 655-685].                  #
#                                                                            #
# The current version of the core CIF dictionary is obtainable from          #
# ftp://ftp.iucr.org/pub/cif_core.dic.                                       #
#                                                                            #
# Software is freely available for graphical display of the structure(s)     #
# in this CIF. For information consult the CIF software page                 #
# http://www.iucr.org/resources/cif/software.                                #
#                                                                            #
# This file may be used for bona fide research purposes within the           #
# scientific community so long as proper attribution is given to the journal # 
# article from which it was obtained.                                        #
#                                                                            #
##############################################################################
data_global
_audit_creation_method     'PLATON <TABLE ACC> option'
_journal_date_recd_electronic     2013-07-19
_journal_date_accepted     2013-07-22
_journal_name_full     'Acta Crystallographica, Section E'
_journal_year     2013
_journal_volume     69
_journal_issue      8
_journal_page_first     o1324
_journal_page_last     o1324
_journal_paper_category     QO
_journal_paper_doi     10.1107/S1600536813020254
_journal_coeditor_code     XU5722
_publ_contact_author_name
;
Mustafa R. Albayati
;
_publ_contact_author_address
;
Kirkuk University,
College of Science,
Department of Chemistry,
Kirkuk,
Iraq
;
_publ_contact_author_email     'shaabankamel@yahoo.com'
_publ_contact_author_fax     ?
_publ_contact_author_phone     ?
_publ_section_title
;\
(1<i>Z</i>,2<i>E</i>)-1-(3,4-Diphenyl-2,3-dihydro-1,3-thiazol-2-ylidene)-2-(1-\
<i>p</i>-tolylethylidene)hydrazine
;
loop_
    _publ_author_name
    _publ_author_address
    'Mohamed, Shaaban K.'
;
Chemistry and Environmental Division,
Manchester Metropolitan University,
Manchester M1 5GD,
England
Chemistry Department,
Faculty of Science,
Mini University,
61519 El-Minia,
Egypt
;
    'Joel T. Mague'
;
Department of Chemistry,
Tulane University,
New Orleans,
LA 70118,
USA
;
    'Akkurt, Mehmet'
;
Department of Physics,
Faculty of Sciences,
Erciyes University,
38039 Kayseri,
Turkey
;
    'Alaa A. Hassan'
;
Chemistry Department,
Faculty of Science,
Mini University,
61519 El-Minia,
Egypt
;
    'Mustafa R. Albayati'
;
Kirkuk University,
College of Science,
Department of Chemistry,
Kirkuk,
Iraq
;
data_I
_chemical_name_systematic
;\
(1<i>Z</i>,2<i>E</i>)-1-(3,4-Diphenyl-2,3-dihydro-1,3-thiazol-2-ylidene)-\
2-(1-<i>p</i>-tolylethylidene)hydrazine
;
_chemical_name_common     ?
_chemical_formula_moiety     'C24 H21 N3 S'
_chemical_formula_sum     'C24 H21 N3 S'
_chemical_formula_structural     ?
_chemical_formula_iupac     'C24 H21 N3 S'
_chemical_formula_weight     383.51
_chemical_melting_point     ?
_symmetry_cell_setting     triclinic
_symmetry_space_group_name_H-M     'P -1'
_symmetry_space_group_name_Hall     '-P 1'
loop_
    _symmetry_equiv_pos_site_id
    _symmetry_equiv_pos_as_xyz
    1 x,y,z
    2 -x,-y,-z
_cell_length_a     7.9370(8)
_cell_length_b     10.7587(11)
_cell_length_c     11.9325(13)
_cell_angle_alpha     94.922(2)
_cell_angle_beta     97.436(2)
_cell_angle_gamma     95.383(2)
_cell_volume     1000.95(18)
_cell_formula_units_Z     2
_cell_measurement_reflns_used     9946
_cell_measurement_theta_min     2.4471
_cell_measurement_theta_max     29.1220
_cell_measurement_temperature     150(2)
_exptl_crystal_description     'block'
_exptl_crystal_colour     'translucent yellow'
_exptl_crystal_size_max     0.30
_exptl_crystal_size_mid     0.15
_exptl_crystal_size_min     0.12
_exptl_crystal_size_rad     ?
_exptl_crystal_density_diffrn     1.273
_exptl_crystal_density_meas     ?
_exptl_crystal_density_method     'Not Measured'
_exptl_crystal_F_000     404
_exptl_absorpt_coefficient_mu     0.176
_exptl_absorpt_correction_type     multi-scan
_exptl_absorpt_process_details     '(SADABS; Bruker, 2013)'
_exptl_absorpt_correction_T_min     0.83
_exptl_absorpt_correction_T_max     0.98
_exptl_special_details
;
The diffraction data were obtained from 3 sets of 400 frames, each of width
0.5\% in \w, colllected at \f = 0.00, 90.00 and 180.00\% and 2 sets of 800
frames, each of width 0.45\% in \f, collected at \w = -30.00 and 210.00\%. The
scan time was 20 sec/frame.
;
_diffrn_ambient_temperature     150(2)
_diffrn_radiation_type     MoK\a
_diffrn_radiation_wavelength     0.71073
_diffrn_radiation_monochromator     graphite
_diffrn_measurement_device_type     'Bruker SMART APEX CCD'
_diffrn_measurement_method     '\f and \w scans'
_diffrn_reflns_number     17908
_diffrn_reflns_av_R_equivalents     0.0344
_diffrn_reflns_av_sigmaI/netI     0.0273
_diffrn_reflns_theta_min     2.45
_diffrn_reflns_theta_max     28.15
_diffrn_reflns_theta_full     28.00
_diffrn_measured_fraction_theta_max     0.991
_diffrn_measured_fraction_theta_full     0.991
_diffrn_reflns_limit_h_min     -10
_diffrn_reflns_limit_h_max     10
_diffrn_reflns_limit_k_min     -14
_diffrn_reflns_limit_k_max     13
_diffrn_reflns_limit_l_min     -15
_diffrn_reflns_limit_l_max     15
_diffrn_reflns_reduction_process
;
;
_refine_special_details
;
Refinement on <i>F</i>^2^ for ALL reflections except those flagged by the user
for potential systematic errors. Weighted <i>R</i>-factors <i>wR</i> and all
goodnesses of fit <i>S</i> are based on <i>F</i>^2^, conventional
<i>R</i>-factors <i>R</i> are based on <i>F</i>, with <i>F</i> set to zero for
negative <i>F</i>^2^. The observed criterion of <i>F</i>^2^ > \s(<i>F</i>^2^)
is used only for calculating -<i>R</i>-factor-obs <i>etc</i>. and is not
relevant to the choice of reflections for refinement. <i>R</i>-factors based
on <i>F</i>^2^ are statistically about twice as large as those based on
<i>F</i>, and <i>R</i>-factors based on ALL data will be even larger.
;
_reflns_number_total     4870
_reflns_number_gt     4287
_reflns_threshold_expression     I>2\s(I)
_refine_ls_structure_factor_coef     Fsqd
_refine_ls_matrix_type     full
_refine_ls_R_factor_all     0.0477
_refine_ls_R_factor_gt     0.0429
_refine_ls_wR_factor_gt     0.1138
_refine_ls_wR_factor_ref     0.1186
_refine_ls_goodness_of_fit_ref     1.062
_refine_ls_restrained_S_all     1.062
_refine_ls_number_reflns     4870
_refine_ls_number_parameters     255
_refine_ls_number_restraints     0
_refine_ls_number_constraints     ?
_refine_ls_hydrogen_treatment     constr
_refine_ls_weighting_scheme     calc
_refine_ls_weighting_details
              'W=1/[\S^2^(FO^2^)+(0.0663P)^2^+0.2395P] WHERE P=(FO^2^+2FC^2^)/3'
_atom_sites_solution_hydrogens     geom
_atom_sites_solution_primary     ?
_atom_sites_solution_secondary     ?
_refine_ls_shift/su_max     0.000
_refine_ls_shift/su_mean     0.000
_refine_diff_density_max     0.328
_refine_diff_density_min     -0.302
_refine_ls_extinction_method     'none'
_refine_ls_abs_structure_details     ?
_refine_ls_abs_structure_Flack     .
loop_
    _atom_type_symbol
    _atom_type_description
    _atom_type_scat_dispersion_real
    _atom_type_scat_dispersion_imag
    _atom_type_scat_source
    C C 0.0033 0.0016 ' International Tables Vol C Tables 4.2.6.8 and 6.1.1.4'
    H H 0.0000 0.0000 ' International Tables Vol C Tables 4.2.6.8 and 6.1.1.4'
    N N 0.0061 0.0033 ' International Tables Vol C Tables 4.2.6.8 and 6.1.1.4'
    S S 0.1246 0.1234 ' International Tables Vol C Tables 4.2.6.8 and 6.1.1.4'
_computing_data_collection     'APEX2 (Bruker, 2013)'
_computing_cell_refinement     'SAINT (Bruker, 2013)'
_computing_data_reduction     'SAINT (Bruker, 2013)'
_computing_structure_solution     'SHELXS97 (Sheldrick, 2008)'
_computing_structure_refinement     'SHELXL97 (Sheldrick, 2008)'
_computing_molecular_graphics
;
ORTEP-3 for Windows (Farrugia, 2012) and DIAMOND (Brandenburg & Putz,
2012)
;
_computing_publication_material
                                'WinGX (Farrugia, 2012) and PLATON (Spek, 2009)'
loop_
    _atom_site_type_symbol
    _atom_site_label
    _atom_site_fract_x
    _atom_site_fract_y
    _atom_site_fract_z
    _atom_site_U_iso_or_equiv
    _atom_site_thermal_displace_type
    _atom_site_calc_flag
    _atom_site_refinement_flags
    _atom_site_occupancy
    _atom_site_disorder_assembly
    _atom_site_disorder_group
    S S1 0.39566(4) 0.41513(3) 0.16060(3) 0.02960(10)
                                                    Uani d . 1.000 . .
    N N1 0.40562(13) 0.65478(10) 0.15561(9) 0.0266(3) Uani d . 1.000 . .
    N N2 0.58080(15) 0.59963(11) 0.31261(10) 0.0320(3) Uani d . 1.000 . .
    N N3 0.63650(14) 0.49413(11) 0.36084(9) 0.0304(3) Uani d . 1.000 . .
    C C1 0.27238(16) 0.47641(12) 0.05087(11) 0.0294(3) Uani d . 1.000 . .
    C C2 0.28971(15) 0.60194(12) 0.06040(10) 0.0250(3) Uani d . 1.000 . .
    C C3 0.47515(15) 0.56729(12) 0.22097(10) 0.0269(3) Uani d . 1.000 . .
    C C4 0.18436(15) 0.68175(12) -0.00790(10) 0.0250(3) Uani d . 1.000 . .
    C C5 0.16266(16) 0.66568(13) -0.12623(11) 0.0299(4) Uani d . 1.000 . .
    C C6 0.05372(18) 0.73637(14) -0.18849(12) 0.0353(4) Uani d . 1.000 . .
    C C7 -0.03595(18) 0.82156(13) -0.13387(13) 0.0371(4) Uani d . 1.000 . .
    C C8 -0.01560(18) 0.83778(13) -0.01614(13) 0.0354(4) Uani d . 1.000 . .
    C C9 0.09520(17) 0.76964(12) 0.04655(11) 0.0298(3) Uani d . 1.000 . .
    C C10 0.46544(15) 0.78546(12) 0.17887(11) 0.0268(3) Uani d . 1.000 . .
    C C11 0.54876(16) 0.84599(12) 0.10073(11) 0.0296(4) Uani d . 1.000 . .
    C C12 0.60307(18) 0.97346(14) 0.12303(12) 0.0357(4) Uani d . 1.000 . .
    C C13 0.5727(2) 1.03903(14) 0.22148(14) 0.0417(5) Uani d . 1.000 . .
    C C14 0.4910(2) 0.97690(16) 0.30020(14) 0.0445(5) Uani d . 1.000 . .
    C C15 0.43855(18) 0.84986(14) 0.27966(12) 0.0361(4) Uani d . 1.000 . .
    C C16 0.72732(18) 0.64349(13) 0.53188(11) 0.0338(4) Uani d . 1.000 . .
    C C17 0.70933(16) 0.51734(13) 0.46504(11) 0.0281(3) Uani d . 1.000 . .
    C C18 0.78315(15) 0.41138(13) 0.51776(10) 0.0283(4) Uani d . 1.000 . .
    C C19 0.89132(17) 0.43040(14) 0.62146(11) 0.0323(4) Uani d . 1.000 . .
    C C20 0.97073(17) 0.33273(15) 0.66605(11) 0.0347(4) Uani d . 1.000 . .
    C C21 0.94400(18) 0.21266(15) 0.61090(12) 0.0357(4) Uani d . 1.000 . .
    C C22 0.83119(19) 0.19244(15) 0.50894(12) 0.0371(4) Uani d . 1.000 . .
    C C23 0.75304(17) 0.28937(14) 0.46339(11) 0.0328(4) Uani d . 1.000 . .
    C C24 1.0340(3) 0.10791(18) 0.65903(15) 0.0536(6) Uani d . 1.000 . .
    H H1 0.20060 0.42600 -0.00920 0.0350 Uiso c RU 1.000 . .
    H H5 0.22240 0.60630 -0.16440 0.0360 Uiso c RU 1.000 . .
    H H6 0.04080 0.72610 -0.26910 0.0420 Uiso c RU 1.000 . .
    H H7 -0.11130 0.86890 -0.17690 0.0440 Uiso c RU 1.000 . .
    H H8 -0.07780 0.89580 0.02150 0.0430 Uiso c RU 1.000 . .
    H H9 0.11080 0.78260 0.12710 0.0360 Uiso c RU 1.000 . .
    H H11 0.56870 0.80090 0.03250 0.0360 Uiso c RU 1.000 . .
    H H12 0.66140 1.01550 0.07020 0.0430 Uiso c RU 1.000 . .
    H H13 0.60740 1.12650 0.23550 0.0500 Uiso c RU 1.000 . .
    H H14 0.47120 1.02200 0.36840 0.0530 Uiso c RU 1.000 . .
    H H15 0.38460 0.80710 0.33410 0.0430 Uiso c RU 1.000 . .
    H H16A 0.84650 0.68030 0.54040 0.0510 Uiso c RU 1.000 . .
    H H16B 0.69340 0.63410 0.60710 0.0510 Uiso c RU 1.000 . .
    H H16C 0.65380 0.69850 0.49190 0.0510 Uiso c RU 1.000 . .
    H H19 0.91060 0.51160 0.66190 0.0390 Uiso c RU 1.000 . .
    H H20 1.04510 0.34850 0.73600 0.0420 Uiso c RU 1.000 . .
    H H22 0.80820 0.11030 0.47050 0.0440 Uiso c RU 1.000 . .
    H H23 0.67750 0.27310 0.39400 0.0390 Uiso c RU 1.000 . .
    H H24A 1.14520 0.10640 0.63190 0.0800 Uiso c RU 1.000 . .
    H H24B 0.96450 0.02770 0.63440 0.0800 Uiso c RU 1.000 . .
    H H24C 1.05080 0.12150 0.74220 0.0800 Uiso c RU 1.000 . .
loop_
    _atom_site_aniso_label
    _atom_site_aniso_U_11
    _atom_site_aniso_U_22
    _atom_site_aniso_U_33
    _atom_site_aniso_U_12
    _atom_site_aniso_U_13
    _atom_site_aniso_U_23
    S1 0.0294(2) 0.0278(2) 0.0296(2) -0.00050(10)
                                                -0.00060(10)
                                                           0.00230(10)
    N1 0.0260(5) 0.0270(5) 0.0233(5) -0.0051(4) -0.0028(4) 0.0006(4)
    N2 0.0311(5) 0.0341(6) 0.0279(5) -0.0028(4) -0.0036(4) 0.0043(4)
    N3 0.0277(5) 0.0358(6) 0.0255(5) -0.0031(4) -0.0008(4) 0.0040(4)
    C1 0.0282(6) 0.0294(6) 0.0273(6) -0.0009(5) -0.0031(5) -0.0007(5)
    C2 0.0221(5) 0.0291(6) 0.0213(5) -0.0028(4) 0.0002(4) -0.0010(4)
    C3 0.0238(5) 0.0312(6) 0.0243(6) -0.0028(5) 0.0020(4) 0.0027(5)
    C4 0.0213(5) 0.0258(6) 0.0253(6) -0.0045(4) -0.0002(4) 0.0004(4)
    C5 0.0262(6) 0.0337(7) 0.0265(6) -0.0027(5) -0.0002(5) -0.0026(5)
    C6 0.0334(7) 0.0401(8) 0.0277(6) -0.0067(6) -0.0064(5) 0.0051(5)
    C7 0.0299(6) 0.0306(7) 0.0480(8) -0.0027(5) -0.0052(6) 0.0112(6)
    C8 0.0319(6) 0.0249(6) 0.0491(8) 0.0002(5) 0.0068(6) 0.0031(6)
    C9 0.0300(6) 0.0275(6) 0.0300(6) -0.0030(5) 0.0043(5) -0.0008(5)
    C10 0.0234(5) 0.0276(6) 0.0260(6) -0.0037(4) -0.0022(4) -0.0004(5)
    C11 0.0292(6) 0.0315(7) 0.0258(6) -0.0018(5) 0.0006(5) 0.0007(5)
    C12 0.0333(7) 0.0338(7) 0.0369(7) -0.0064(5) -0.0017(6) 0.0071(6)
    C13 0.0401(8) 0.0297(7) 0.0491(9) -0.0065(6) -0.0044(6) -0.0044(6)
    C14 0.0436(8) 0.0439(9) 0.0404(8) -0.0039(7) 0.0045(6) -0.0158(6)
    C15 0.0331(7) 0.0413(8) 0.0306(7) -0.0064(6) 0.0059(5) -0.0057(6)
    C16 0.0362(7) 0.0374(7) 0.0252(6) -0.0020(6) 0.0002(5) 0.0017(5)
    C17 0.0236(5) 0.0349(7) 0.0240(6) -0.0047(5) 0.0021(4) 0.0024(5)
    C18 0.0235(6) 0.0380(7) 0.0225(6) -0.0024(5) 0.0041(5) 0.0035(5)
    C19 0.0313(6) 0.0379(7) 0.0248(6) -0.0064(5) 0.0009(5) 0.0030(5)
    C20 0.0291(6) 0.0480(8) 0.0256(6) -0.0024(6) 0.0001(5) 0.0085(6)
    C21 0.0317(7) 0.0482(8) 0.0301(7) 0.0097(6) 0.0088(5) 0.0077(6)
    C22 0.0386(7) 0.0406(8) 0.0321(7) 0.0076(6) 0.0068(6) -0.0027(6)
    C23 0.0317(6) 0.0414(8) 0.0235(6) 0.0031(5) 0.0009(5) -0.0024(5)
    C24 0.0609(11) 0.0606(11) 0.0427(9) 0.0267(9) 0.0043(8) 0.0063(8)
_geom_special_details
;
Bond distances, angles <i>etc</i>. have been calculated using the rounded
fractional coordinates. All su's are estimated from the variances of the
(full) variance-covariance matrix. The cell e.s.d.'s are taken into account in
the estimation of distances, angles and torsion angles
;
loop_
    _geom_bond_atom_site_label_1
    _geom_bond_atom_site_label_2
    _geom_bond_site_symmetry_1
    _geom_bond_site_symmetry_2
    _geom_bond_distance
    _geom_bond_publ_flag
    S1 C1 . . 1.7447(13) no
    S1 C3 . . 1.7559(13) no
    N1 C2 . . 1.4074(16) no
    N1 C3 . . 1.3823(16) no
    N1 C10 . . 1.4328(17) no
    N2 N3 . . 1.3983(17) no
    N2 C3 . . 1.2894(17) no
    N3 C17 . . 1.2946(17) no
    C1 C2 . . 1.3381(18) no
    C2 C4 . . 1.4762(18) no
    C4 C5 . . 1.3938(18) no
    C4 C9 . . 1.3986(18) no
    C5 C6 . . 1.390(2) no
    C6 C7 . . 1.383(2) no
    C7 C8 . . 1.387(2) no
    C8 C9 . . 1.384(2) no
    C10 C11 . . 1.3834(18) no
    C10 C15 . . 1.3868(19) no
    C11 C12 . . 1.391(2) no
    C12 C13 . . 1.378(2) no
    C13 C14 . . 1.391(2) no
    C14 C15 . . 1.382(2) no
    C16 C17 . . 1.4990(19) no
    C17 C18 . . 1.4804(19) no
    C18 C19 . . 1.3996(18) no
    C18 C23 . . 1.399(2) no
    C19 C20 . . 1.385(2) no
    C20 C21 . . 1.383(2) no
    C21 C22 . . 1.402(2) no
    C21 C24 . . 1.505(3) no
    C22 C23 . . 1.378(2) no
    C1 H1 . . 0.9500 no
    C5 H5 . . 0.9500 no
    C6 H6 . . 0.9500 no
    C7 H7 . . 0.9500 no
    C8 H8 . . 0.9500 no
    C9 H9 . . 0.9500 no
    C11 H11 . . 0.9500 no
    C12 H12 . . 0.9500 no
    C13 H13 . . 0.9500 no
    C14 H14 . . 0.9500 no
    C15 H15 . . 0.9500 no
    C16 H16A . . 0.9800 no
    C16 H16B . . 0.9800 no
    C16 H16C . . 0.9800 no
    C19 H19 . . 0.9500 no
    C20 H20 . . 0.9500 no
    C22 H22 . . 0.9500 no
    C23 H23 . . 0.9500 no
    C24 H24A . . 0.9800 no
    C24 H24B . . 0.9800 no
    C24 H24C . . 0.9800 no
loop_
    _geom_angle_atom_site_label_1
    _geom_angle_atom_site_label_2
    _geom_angle_atom_site_label_3
    _geom_angle_site_symmetry_1
    _geom_angle_site_symmetry_2
    _geom_angle_site_symmetry_3
    _geom_angle
    _geom_angle_publ_flag
    C1 S1 C3 . . . 90.54(6) no
    C2 N1 C3 . . . 113.96(10) no
    C2 N1 C10 . . . 124.82(11) no
    C3 N1 C10 . . . 120.84(10) no
    N3 N2 C3 . . . 110.94(11) no
    N2 N3 C17 . . . 113.90(11) no
    S1 C1 C2 . . . 112.82(10) no
    N1 C2 C1 . . . 112.76(11) no
    N1 C2 C4 . . . 120.69(11) no
    C1 C2 C4 . . . 125.95(11) no
    S1 C3 N1 . . . 109.91(9) no
    S1 C3 N2 . . . 128.02(10) no
    N1 C3 N2 . . . 122.07(12) no
    C2 C4 C5 . . . 121.26(11) no
    C2 C4 C9 . . . 119.58(11) no
    C5 C4 C9 . . . 119.02(12) no
    C4 C5 C6 . . . 120.09(12) no
    C5 C6 C7 . . . 120.45(13) no
    C6 C7 C8 . . . 119.83(13) no
    C7 C8 C9 . . . 120.12(13) no
    C4 C9 C8 . . . 120.47(12) no
    N1 C10 C11 . . . 119.80(11) no
    N1 C10 C15 . . . 119.42(12) no
    C11 C10 C15 . . . 120.78(12) no
    C10 C11 C12 . . . 119.34(12) no
    C11 C12 C13 . . . 120.31(13) no
    C12 C13 C14 . . . 119.87(14) no
    C13 C14 C15 . . . 120.31(15) no
    C10 C15 C14 . . . 119.35(13) no
    N3 C17 C16 . . . 124.23(12) no
    N3 C17 C18 . . . 116.36(12) no
    C16 C17 C18 . . . 119.37(11) no
    C17 C18 C19 . . . 121.26(12) no
    C17 C18 C23 . . . 121.15(11) no
    C19 C18 C23 . . . 117.54(12) no
    C18 C19 C20 . . . 121.03(13) no
    C19 C20 C21 . . . 121.36(13) no
    C20 C21 C22 . . . 117.72(14) no
    C20 C21 C24 . . . 120.83(13) no
    C22 C21 C24 . . . 121.45(15) no
    C21 C22 C23 . . . 121.27(14) no
    C18 C23 C22 . . . 121.02(12) no
    S1 C1 H1 . . . 124.00 no
    C2 C1 H1 . . . 124.00 no
    C4 C5 H5 . . . 120.00 no
    C6 C5 H5 . . . 120.00 no
    C5 C6 H6 . . . 120.00 no
    C7 C6 H6 . . . 120.00 no
    C6 C7 H7 . . . 120.00 no
    C8 C7 H7 . . . 120.00 no
    C7 C8 H8 . . . 120.00 no
    C9 C8 H8 . . . 120.00 no
    C4 C9 H9 . . . 120.00 no
    C8 C9 H9 . . . 120.00 no
    C10 C11 H11 . . . 120.00 no
    C12 C11 H11 . . . 120.00 no
    C11 C12 H12 . . . 120.00 no
    C13 C12 H12 . . . 120.00 no
    C12 C13 H13 . . . 120.00 no
    C14 C13 H13 . . . 120.00 no
    C13 C14 H14 . . . 120.00 no
    C15 C14 H14 . . . 120.00 no
    C10 C15 H15 . . . 120.00 no
    C14 C15 H15 . . . 120.00 no
    C17 C16 H16A . . . 109.00 no
    C17 C16 H16B . . . 109.00 no
    C17 C16 H16C . . . 109.00 no
    H16A C16 H16B . . . 109.00 no
    H16A C16 H16C . . . 109.00 no
    H16B C16 H16C . . . 109.00 no
    C18 C19 H19 . . . 119.00 no
    C20 C19 H19 . . . 119.00 no
    C19 C20 H20 . . . 119.00 no
    C21 C20 H20 . . . 119.00 no
    C21 C22 H22 . . . 119.00 no
    C23 C22 H22 . . . 119.00 no
    C18 C23 H23 . . . 119.00 no
    C22 C23 H23 . . . 120.00 no
    C21 C24 H24A . . . 109.00 no
    C21 C24 H24B . . . 109.00 no
    C21 C24 H24C . . . 109.00 no
    H24A C24 H24B . . . 110.00 no
    H24A C24 H24C . . . 109.00 no
    H24B C24 H24C . . . 109.00 no
loop_
    _geom_torsion_atom_site_label_1
    _geom_torsion_atom_site_label_2
    _geom_torsion_atom_site_label_3
    _geom_torsion_atom_site_label_4
    _geom_torsion_site_symmetry_1
    _geom_torsion_site_symmetry_2
    _geom_torsion_site_symmetry_3
    _geom_torsion_site_symmetry_4
    _geom_torsion
    _geom_torsion_publ_flag
    C3 S1 C1 C2 . . . . -0.49(11) no
    C1 S1 C3 N1 . . . . -0.21(9) no
    C1 S1 C3 N2 . . . . 179.04(13) no
    C3 N1 C2 C1 . . . . -1.24(15) no
    C3 N1 C2 C4 . . . . 170.45(11) no
    C10 N1 C2 C1 . . . . 171.65(11) no
    C10 N1 C2 C4 . . . . -16.66(18) no
    C2 N1 C3 S1 . . . . 0.84(13) no
    C2 N1 C3 N2 . . . . -178.47(12) no
    C10 N1 C3 S1 . . . . -172.37(9) no
    C10 N1 C3 N2 . . . . 8.33(18) no
    C2 N1 C10 C11 . . . . -58.30(17) no
    C2 N1 C10 C15 . . . . 121.54(14) no
    C3 N1 C10 C11 . . . . 114.13(14) no
    C3 N1 C10 C15 . . . . -66.03(16) no
    C3 N2 N3 C17 . . . . -164.53(12) no
    N3 N2 C3 S1 . . . . 2.76(17) no
    N3 N2 C3 N1 . . . . -178.07(11) no
    N2 N3 C17 C16 . . . . 2.60(18) no
    N2 N3 C17 C18 . . . . -175.34(11) no
    S1 C1 C2 N1 . . . . 1.06(14) no
    S1 C1 C2 C4 . . . . -170.11(10) no
    N1 C2 C4 C5 . . . . 136.04(13) no
    N1 C2 C4 C9 . . . . -48.28(17) no
    C1 C2 C4 C5 . . . . -53.44(19) no
    C1 C2 C4 C9 . . . . 122.24(15) no
    C2 C4 C5 C6 . . . . 175.69(12) no
    C9 C4 C5 C6 . . . . 0.0(2) no
    C2 C4 C9 C8 . . . . -174.46(12) no
    C5 C4 C9 C8 . . . . 1.3(2) no
    C4 C5 C6 C7 . . . . -1.0(2) no
    C5 C6 C7 C8 . . . . 0.8(2) no
    C6 C7 C8 C9 . . . . 0.5(2) no
    C7 C8 C9 C4 . . . . -1.6(2) no
    N1 C10 C11 C12 . . . . 178.63(12) no
    C15 C10 C11 C12 . . . . -1.2(2) no
    N1 C10 C15 C14 . . . . -177.75(13) no
    C11 C10 C15 C14 . . . . 2.1(2) no
    C10 C11 C12 C13 . . . . -0.6(2) no
    C11 C12 C13 C14 . . . . 1.5(2) no
    C12 C13 C14 C15 . . . . -0.6(2) no
    C13 C14 C15 C10 . . . . -1.2(2) no
    N3 C17 C18 C19 . . . . 168.14(12) no
    N3 C17 C18 C23 . . . . -9.15(18) no
    C16 C17 C18 C19 . . . . -9.91(18) no
    C16 C17 C18 C23 . . . . 172.80(12) no
    C17 C18 C19 C20 . . . . -174.87(12) no
    C23 C18 C19 C20 . . . . 2.51(19) no
    C17 C18 C23 C22 . . . . 175.55(13) no
    C19 C18 C23 C22 . . . . -1.8(2) no
    C18 C19 C20 C21 . . . . -1.1(2) no
    C19 C20 C21 C22 . . . . -1.1(2) no
    C19 C20 C21 C24 . . . . 178.69(15) no
    C20 C21 C22 C23 . . . . 1.8(2) no
    C24 C21 C22 C23 . . . . -178.01(15) no
    C21 C22 C23 C18 . . . . -0.3(2) no
loop_
    _geom_hbond_atom_site_label_D
    _geom_hbond_atom_site_label_H
    _geom_hbond_atom_site_label_A
    _geom_hbond_site_symmetry_A
    _geom_hbond_distance_DH
    _geom_hbond_distance_HA
    _geom_hbond_distance_DA
    _geom_hbond_angle_DHA
    _geom_hbond_publ_flag
    C16 H16B S1 2_666 0.98 3.03 4.0031(14) 175 no
    C16 H16C N2 . 0.98 2.28 2.7053(18) 105 no
    C15 H15 Cg4 2_666 0.95 2.71 3.6170(16) 160 yes
    C16 H16A Cg4 2_766 0.98 2.77 3.5984(16) 143 yes
_iucr_refine_instructions_details
;
TITL HA-104 (SKM-004) in P-1
CELL  0.71073   7.9370  10.7587  11.9325   94.922   97.436   95.383
ZERR    2.00   0.0008   0.0011   0.0013   0.002   0.002   0.002
LATT 1
SFAC C  H  N  S
UNIT 48  42  6  2
REM Solution 1  R1  0.112,  Alpha= 0.0670  in P-1
REM C24 N3 S
L.S. 13
LIST  4
ACTA 56
BOND $H
FMAP 2
PLAN 5
CONF
EQIV $1 -x+1, -y+1, -z+1
HTAB C16 S1_$1
SIZE 0.12 0.15 0.30
SHEL 999 0.753
TEMP -123
WGHT    0.066300    0.239500
FVAR       0.72747
S1    4    0.395658    0.415126    0.160602    11.00000    0.02941    0.02782 =
         0.02962    0.00234   -0.00062   -0.00045
N1    3    0.405624    0.654785    0.155608    11.00000    0.02604    0.02703 =
         0.02326    0.00060   -0.00283   -0.00509
N2    3    0.580799    0.599626    0.312606    11.00000    0.03113    0.03410 =
         0.02786    0.00433   -0.00359   -0.00281
N3    3    0.636502    0.494133    0.360844    11.00000    0.02767    0.03581 =
         0.02554    0.00404   -0.00083   -0.00307
C1    1    0.272382    0.476415    0.050871    11.00000    0.02823    0.02937 =
         0.02735   -0.00074   -0.00313   -0.00093
AFIX  43
H1    2    0.200598    0.426029   -0.009239    11.00000   -1.20000
AFIX   0
C2    1    0.289711    0.601940    0.060396    11.00000    0.02213    0.02907 =
         0.02132   -0.00104    0.00017   -0.00275
C3    1    0.475152    0.567293    0.220974    11.00000    0.02378    0.03123 =
         0.02430    0.00269    0.00197   -0.00280
C4    1    0.184365    0.681753   -0.007903    11.00000    0.02127    0.02582 =
         0.02526    0.00039   -0.00020   -0.00454
C5    1    0.162656    0.665678   -0.126232    11.00000    0.02622    0.03372 =
         0.02650   -0.00257   -0.00018   -0.00267
AFIX  43
H5    2    0.222392    0.606330   -0.164381    11.00000   -1.20000
AFIX   0
C6    1    0.053717    0.736371   -0.188487    11.00000    0.03341    0.04008 =
         0.02774    0.00506   -0.00642   -0.00668
AFIX  43
H6    2    0.040791    0.726076   -0.269118    11.00000   -1.20000
AFIX   0
C7    1   -0.035949    0.821559   -0.133871    11.00000    0.02992    0.03058 =
         0.04802    0.01119   -0.00516   -0.00267
AFIX  43
H7    2   -0.111309    0.868870   -0.176861    11.00000   -1.20000
AFIX   0
C8    1   -0.015598    0.837776   -0.016136    11.00000    0.03190    0.02493 =
         0.04912    0.00305    0.00683    0.00022
AFIX  43
H8    2   -0.077835    0.895768    0.021535    11.00000   -1.20000
AFIX   0
C9    1    0.095196    0.769636    0.046545    11.00000    0.03005    0.02748 =
         0.02997   -0.00077    0.00433   -0.00301
AFIX  43
H9    2    0.110801    0.782644    0.127135    11.00000   -1.20000
AFIX   0
C10   1    0.465440    0.785457    0.178872    11.00000    0.02340    0.02757 =
         0.02600   -0.00038   -0.00222   -0.00368
C11   1    0.548757    0.845993    0.100735    11.00000    0.02924    0.03149 =
         0.02584    0.00072    0.00059   -0.00184
AFIX  43
H11   2    0.568671    0.800936    0.032519    11.00000   -1.20000
AFIX   0
C12   1    0.603074    0.973456    0.123031    11.00000    0.03327    0.03380 =
         0.03694    0.00715   -0.00170   -0.00641
AFIX  43
H12   2    0.661404    1.015515    0.070154    11.00000   -1.20000
AFIX   0
C13   1    0.572669    1.039034    0.221484    11.00000    0.04006    0.02965 =
         0.04915   -0.00438   -0.00436   -0.00650
AFIX  43
H13   2    0.607430    1.126526    0.235539    11.00000   -1.20000
AFIX   0
C14   1    0.491029    0.976904    0.300197    11.00000    0.04357    0.04386 =
         0.04036   -0.01583    0.00447   -0.00391
AFIX  43
H14   2    0.471208    1.021976    0.368429    11.00000   -1.20000
AFIX   0
C15   1    0.438554    0.849864    0.279661    11.00000    0.03306    0.04129 =
         0.03059   -0.00570    0.00588   -0.00645
AFIX  43
H15   2    0.384606    0.807100    0.334055    11.00000   -1.20000
AFIX   0
C16   1    0.727324    0.643493    0.531876    11.00000    0.03619    0.03738 =
         0.02520    0.00175    0.00017   -0.00196
AFIX 137
H16A  2    0.846537    0.680313    0.540410    11.00000   -1.50000
H16B  2    0.693423    0.634132    0.607065    11.00000   -1.50000
H16C  2    0.653772    0.698508    0.491852    11.00000   -1.50000
AFIX   0
C17   1    0.709335    0.517340    0.465038    11.00000    0.02359    0.03490 =
         0.02402    0.00243    0.00209   -0.00467
C18   1    0.783148    0.411375    0.517765    11.00000    0.02350    0.03801 =
         0.02247    0.00349    0.00408   -0.00244
C19   1    0.891317    0.430401    0.621456    11.00000    0.03131    0.03785 =
         0.02482    0.00298    0.00087   -0.00636
AFIX  43
H19   2    0.910571    0.511583    0.661886    11.00000   -1.20000
AFIX   0
C20   1    0.970731    0.332735    0.666053    11.00000    0.02913    0.04801 =
         0.02555    0.00848    0.00009   -0.00238
AFIX  43
H20   2    1.045096    0.348526    0.735960    11.00000   -1.20000
AFIX   0
C21   1    0.943997    0.212664    0.610902    11.00000    0.03174    0.04819 =
         0.03005    0.00767    0.00877    0.00969
C22   1    0.831189    0.192440    0.508939    11.00000    0.03862    0.04057 =
         0.03208   -0.00268    0.00681    0.00760
AFIX  43
H22   2    0.808180    0.110336    0.470504    11.00000   -1.20000
AFIX   0
C23   1    0.753036    0.289370    0.463394    11.00000    0.03166    0.04138 =
         0.02353   -0.00241    0.00095    0.00307
AFIX  43
H23   2    0.677543    0.273063    0.393994    11.00000   -1.20000
AFIX   0
C24   1    1.033980    0.107914    0.659034    11.00000    0.06092    0.06055 =
         0.04267    0.00626    0.00431    0.02670
AFIX 137
H24A  2    1.145220    0.106364    0.631907    11.00000   -1.50000
H24B  2    0.964543    0.027696    0.634364    11.00000   -1.50000
H24C  2    1.050760    0.121486    0.742168    11.00000   -1.50000
AFIX   0
HKLF 4
REM  HA-104 (SKM-004) in P-1
REM R1 =  0.0429 for    4287 Fo > 4sig(Fo)  and  0.0477 for all    4870 data
REM    255 parameters refined using      0 restraints
END
WGHT      0.0663      0.2395
REM Highest difference peak  0.328,  deepest hole -0.302,  1-sigma level  0.071
Q1    1   0.4948  0.8191  0.1403  11.00000  0.05    0.33
Q2    1   0.5439  1.0053  0.1640  11.00000  0.05    0.31
Q3    1   0.4934  1.0105  0.2432  11.00000  0.05    0.31
Q4    1   0.0122  0.7770  0.0152  11.00000  0.05    0.29
Q5    1   0.5465  0.9069  0.1168  11.00000  0.05    0.28
;
