# Supplementary material for: (1Z,2E)-1-(3,4-Diphenyl-2,3-di­hydro-1,3-thia­zol-2-yl­idene)-2-(1-p-tolyl­ethyl­idene)hydrazine
Source: Acta Crystallogr Sect E Struct Rep Online. 2013 Jul 27;69(Pt 8):o1324. doi: 10.1107/S1600536813020254 (PMC3793809; doi:10.1107/S1600536813020254)
Supplement: Supplementary file 2 [file e-69-o1324-Isup2.hkl]

#
# h,k,l, Fc-squared, Fo-squared, sigma(Fo-squared), status flag
#
data_I
_shelx_title ' HA-104 (SKM-004) in P-1'
_shelx_refln_list_code          4
_shelx_F_calc_maximum      157.38
_exptl_crystal_F_000       404.00
_reflns_d_resolution_high  0.7532

loop_
 _space_group_symop_operation_xyz
 'x, y, z'
 '-x, -y, -z'

_cell_length_a     7.9370
_cell_length_b    10.7587
_cell_length_c    11.9325
_cell_angle_alpha  94.922
_cell_angle_beta   97.436
_cell_angle_gamma  95.383

_shelx_F_squared_multiplier     1.000

loop_
 _refln_index_h
 _refln_index_k
 _refln_index_l
 _refln_F_squared_calc
 _refln_F_squared_meas
 _refln_F_squared_sigma
 _refln_observed_status
   1   0   0        837.17        916.73        14.48 o
   2   0   0       2610.60       2766.06        43.16 o
   3   0   0         96.29         80.99         1.81 o
   4   0   0          1.97          4.15         0.39 o
   5   0   0        490.68        473.98         8.27 o
   6   0   0        298.94        295.64         5.66 o
   7   0   0        102.17        104.91         3.15 o
   8   0   0          1.54          0.78         0.45 o
   9   0   0        159.49        166.07         4.46 o
  10   0   0         23.40         23.31         1.33 o
 -10   1   0         12.13         13.17         0.96 o
  -9   1   0         88.07         84.32         2.81 o
  -8   1   0          0.03          0.38         0.51 o
  -7   1   0        124.51        125.38         3.05 o
  -6   1   0        170.81        171.06         3.65 o
  -5   1   0         50.31         52.18         1.70 o
  -4   1   0        417.90        424.90         7.85 o
  -3   1   0        390.67        440.64         7.37 o
  -2   1   0        404.93        450.65         7.34 o
  -1   1   0        642.67        719.54        11.41 o
   1   1   0       4295.51       4307.00        76.74 o
   2   1   0       9718.43       9011.11       282.07 o
   3   1   0        107.29         87.28         1.88 o
   4   1   0         25.86         23.49         0.92 o
   5   1   0          0.04          1.31         0.36 o
   6   1   0         65.21         67.03         1.98 o
   7   1   0         29.22         29.27         1.64 o
   8   1   0        137.55        137.78         3.50 o
   9   1   0         56.57         57.81         2.06 o
  10   1   0        105.91        109.26         4.81 o
 -10   2   0        119.16        124.95         3.63 o
  -9   2   0         10.26          9.08         1.71 o
  -8   2   0         26.36         27.08         1.50 o
  -7   2   0        282.54        274.12         6.08 o
  -6   2   0          2.98          1.92         0.48 o
  -5   2   0         27.74         26.38         1.14 o
  -4   2   0          0.69          0.36         0.19 o
  -3   2   0          0.91          1.56         0.26 o
  -2   2   0        897.48        931.65        13.65 o
  -1   2   0       4785.69       5166.52        89.24 o
   0   2   0          8.93          8.18         0.29 o
   1   2   0       6741.01       6704.11       117.98 o
   2   2   0       3455.70       3669.94        52.85 o
   3   2   0        358.80        390.66         6.75 o
   4   2   0        477.14        427.25         7.48 o
   5   2   0         31.79         33.73         1.24 o
   6   2   0         72.47         74.03         2.16 o
   7   2   0        138.02        133.37         3.32 o
   8   2   0        159.51        162.55         3.97 o
   9   2   0         74.15         77.45         2.95 o
  10   2   0         29.34         27.32         1.34 o
 -10   3   0          0.72          1.00         0.53 o
  -9   3   0         41.68         42.21         1.89 o
  -8   3   0        162.50        163.25         4.26 o
  -7   3   0         50.46         52.29         2.18 o
  -6   3   0         93.11         81.37         2.45 o
  -5   3   0        346.21        340.96         8.53 o
  -4   3   0          2.42          1.88         0.32 o
  -3   3   0        418.84        438.37         6.81 o
  -2   3   0        826.24        813.63        14.58 o
  -1   3   0        210.47        208.57         3.02 o
   0   3   0         64.46         56.29         1.12 o
   1   3   0       1869.13       1985.53        25.99 o
   2   3   0         61.50         75.24         1.73 o
   3   3   0       1599.03       1720.37        25.07 o
   4   3   0         41.13         48.00         1.65 o
   5   3   0         20.28         22.20         0.96 o
   6   3   0        215.17        211.60         4.20 o
   7   3   0         71.67         67.26         2.09 o
   8   3   0        102.18        101.49         3.42 o
   9   3   0         14.56         14.81         1.19 o
 -10   4   0         33.87         33.70         1.55 o
  -9   4   0          0.96          0.84         0.57 o
  -8   4   0        191.75        196.83         4.94 o
  -7   4   0         39.98         40.11         1.77 o
  -6   4   0        101.75        100.40         2.85 o
  -5   4   0        596.45        562.93        14.29 o
  -4   4   0        128.69        128.19         3.07 o
  -3   4   0        124.18        108.23         2.03 o
  -2   4   0        357.65        364.26         6.22 o
  -1   4   0        132.58        139.17         2.35 o
   0   4   0        209.75        209.24         3.39 o
   1   4   0        246.67        266.66         3.96 o
   2   4   0        686.37        666.33         9.19 o
   3   4   0        147.98        137.19         3.50 o
   4   4   0         60.72         48.74         2.00 o
   5   4   0        246.61        254.24         4.73 o
   6   4   0        300.50        291.79         5.46 o
   7   4   0        184.72        183.99         4.02 o
   8   4   0        353.97        346.80         6.64 o
   9   4   0         10.38          9.26         1.04 o
 -10   5   0         25.08         27.01         2.21 o
  -9   5   0         65.09         66.38         2.52 o
  -8   5   0        123.93        118.30         3.49 o
  -7   5   0         29.67         25.28         1.45 o
  -6   5   0          9.37          8.78         0.99 o
  -5   5   0         50.30         52.12         2.38 o
  -4   5   0        570.72        522.34        11.86 o
  -3   5   0        205.17        222.66         4.85 o
  -2   5   0         41.40         46.20         1.10 o
  -1   5   0        564.30        577.67         8.01 o
   0   5   0       1279.37       1412.44        20.31 o
   1   5   0        843.14        901.98        12.26 o
   2   5   0       1815.13       2072.16        27.45 o
   3   5   0         14.43         18.95         0.99 o
   4   5   0         38.94         36.70         1.87 o
   5   5   0        451.32        449.26         7.68 o
   6   5   0        282.72        270.05         5.25 o
   7   5   0         60.73         61.70         2.11 o
   8   5   0        127.13        124.37         3.28 o
   9   5   0         26.49         22.30         1.37 o
  -9   6   0          0.52          1.78         0.67 o
  -8   6   0         12.90         13.74         1.46 o
  -7   6   0          1.20          0.79         0.58 o
  -6   6   0        359.11        343.82         7.36 o
  -5   6   0          6.88          5.64         0.69 o
  -4   6   0         39.10         36.19         1.60 o
  -3   6   0          6.22          6.19         0.60 o
  -2   6   0         54.81         46.35         1.11 o
  -1   6   0          0.09          1.25         0.23 o
   0   6   0         84.66        109.67         2.45 o
   1   6   0         67.84         55.18         1.29 o
   2   6   0          5.69          6.03         0.58 o
   3   6   0         18.97         20.87         1.03 o
   4   6   0        194.47        192.79         4.20 o
   5   6   0         25.08         26.16         1.38 o
   6   6   0         47.83         46.73         1.91 o
   7   6   0        130.28        131.16         3.59 o
   8   6   0         10.51          8.69         1.25 o
  -9   7   0         16.06         13.28         1.42 o
  -8   7   0          0.12          1.01         0.58 o
  -7   7   0          0.23          0.00         0.52 o
  -6   7   0        127.70        121.68         3.50 o
  -5   7   0        272.35        250.53         5.19 o
  -4   7   0        347.90        330.15         6.31 o
  -3   7   0        419.21        420.68         8.41 o
  -2   7   0        263.04        255.79         4.91 o
  -1   7   0        249.91        251.75         4.02 o
   0   7   0         99.86         92.36         1.88 o
   1   7   0         69.18         73.25         1.97 o
   2   7   0         10.87         11.22         0.74 o
   3   7   0         99.45         83.17         2.36 o
   4   7   0        439.10        433.85         8.21 o
   5   7   0          3.71          3.35         0.73 o
   6   7   0          0.05          0.03         0.38 o
   7   7   0          2.74          3.02         0.67 o
   8   7   0         25.86         27.92         2.67 o
  -9   8   0          0.01          1.06         0.63 o
  -8   8   0         22.66         23.86         1.67 o
  -7   8   0          3.37          4.71         0.92 o
  -6   8   0         50.94         50.32         3.16 o
  -5   8   0        206.28        193.64         4.90 o
  -4   8   0        103.56         97.29         2.65 o
  -3   8   0       1619.16       1576.44        28.58 o
  -2   8   0        184.40        169.03         4.12 o
  -1   8   0          2.09          3.02         0.53 o
   0   8   0         49.68         46.50         1.41 o
   1   8   0         32.16         36.89         1.31 o
   2   8   0         21.72         14.74         1.00 o
   3   8   0        375.86        333.75         6.60 o
   4   8   0        180.96        168.95         4.03 o
   5   8   0         10.56          8.89         1.04 o
   6   8   0        233.37        228.10         5.85 o
   7   8   0          6.32          5.74         0.86 o
  -8   9   0         16.97         14.70         1.38 o
  -7   9   0          5.84          4.61         0.81 o
  -6   9   0         29.19         29.44         1.50 o
  -5   9   0          0.84          1.16         0.57 o
  -4   9   0          1.18          1.08         0.46 o
  -3   9   0        952.88        919.43        17.63 o
  -2   9   0        342.09        320.57         6.95 o
  -1   9   0        161.69        145.87         3.95 o
   0   9   0          1.64          1.94         0.68 o
   1   9   0          0.54          1.00         0.60 o
   2   9   0         84.78         87.74         3.47 o
   3   9   0         87.48         82.48         3.41 o
   4   9   0         67.62         66.92         3.79 o
   5   9   0         31.54         35.74         2.29 o
   6   9   0        150.34        153.19         5.42 o
   7   9   0         86.99         89.97         3.91 o
  -8  10   0         10.96         10.34         1.42 o
  -7  10   0        115.16        113.51         4.75 o
  -6  10   0         43.49         45.04         1.90 o
  -5  10   0          9.94         10.04         1.15 o
  -4  10   0         33.07         36.73         2.77 o
  -3  10   0         35.31         35.23         2.78 o
  -2  10   0        356.34        354.98        11.22 o
  -1  10   0         56.81         54.13         3.22 o
   0  10   0         40.43         41.45         3.00 o
   1  10   0          5.87          2.37         0.82 o
   2  10   0         12.76         20.48         1.68 o
   3  10   0          0.01          0.52         0.58 o
   4  10   0          0.12          0.78         0.58 o
   5  10   0         89.88         91.07         3.89 o
   6  10   0         56.22         60.38         3.11 o
  -7  11   0          0.58          0.23         0.57 o
  -6  11   0          9.69         11.06         2.74 o
  -5  11   0         38.73         43.51         2.97 o
  -4  11   0         92.05         94.69         4.59 o
  -3  11   0          9.16          7.47         1.89 o
  -2  11   0          0.28          0.00         0.70 o
  -1  11   0        155.78        148.69        14.27 o
   0  11   0        281.57        271.35         9.73 o
   1  11   0         99.23         92.76         6.98 o
   2  11   0         14.45         15.67         1.55 o
   3  11   0          0.02          0.42         0.56 o
   4  11   0         61.25         68.37         5.29 o
   5  11   0         32.48         38.75         3.97 o
  -6  12   0          7.06          5.58         1.35 o
  -5  12   0         61.37         69.03         4.02 o
  -4  12   0          5.09          3.59         0.88 o
  -3  12   0          5.10          5.42         1.18 o
  -2  12   0         36.18         40.65         5.39 o
  -1  12   0          1.95          2.90         1.16 o
   0  12   0        166.42        174.01        10.96 o
   1  12   0          0.99          0.74         0.83 o
   2  12   0          0.15          0.82         0.76 o
   3  12   0         40.08         34.21         2.63 o
   4  12   0         52.63         56.25         3.91 o
  -5  13   0          0.43          0.50         0.86 o
  -4  13   0         24.02         22.99         2.46 o
  -3  13   0         22.88         28.17         2.74 o
  -2  13   0         47.89         54.48         6.42 o
  -1  13   0         50.79         62.46         3.90 o
   0  13   0         78.52         79.55         7.37 o
   1  13   0          4.25          0.00         1.13 o
   2  13   0         20.64         21.50         2.22 o
   3  13   0         81.50         99.10         5.19 o
  -2  14   0         26.76         35.95         3.68 o
  -1  14   0         35.36         42.14         5.67 o
   0  14   0          1.87          3.21         1.89 o
   0 -14   1         99.68        116.95         8.69 o
   1 -14   1         11.75          6.11         1.80 o
   2 -14   1         13.89         11.80         1.77 o
   3 -14   1         44.18         51.76         3.49 o
  -3 -13   1         47.55         45.35         4.35 o
  -1 -13   1         11.00          8.13         2.27 o
   0 -13   1         69.03         64.25         5.86 o
   1 -13   1         22.79         24.58         5.01 o
   2 -13   1         40.13         46.66         5.20 o
   3 -13   1          7.79          7.47         1.61 o
   4 -13   1          3.12          2.50         2.08 o
   5 -13   1          1.39          0.72         1.04 o
  -4 -12   1          4.17          4.33         1.00 o
  -3 -12   1         51.31         49.48         3.31 o
  -2 -12   1         51.20         57.44         5.29 o
  -1 -12   1         12.30         10.96         2.83 o
   0 -12   1         51.24         43.70         3.04 o
   1 -12   1          6.27          6.16         1.50 o
   2 -12   1        149.19        158.68         8.50 o
   3 -12   1          6.39          3.15         1.00 o
   4 -12   1          7.52         10.91         2.27 o
   5 -12   1          0.19          0.00         0.54 o
   6 -12   1         38.71         48.40         3.18 o
  -5 -11   1          0.32          1.24         0.77 o
  -4 -11   1         25.63         22.27         1.74 o
  -3 -11   1          2.05          1.28         0.64 o
  -2 -11   1          5.59          6.56         1.80 o
  -1 -11   1          1.23          0.94         1.89 o
   0 -11   1         77.45         77.48         4.03 o
   1 -11   1         33.36         31.38         3.02 o
   2 -11   1          9.60          8.37         2.27 o
   3 -11   1          4.08          2.89         1.12 o
   4 -11   1         12.77         12.15         1.29 o
   5 -11   1          6.76          6.13         0.82 o
   6 -11   1         12.95         15.85         1.14 o
   7 -11   1         35.82         35.27         1.83 o
  -6 -10   1         12.39         17.16         3.21 o
  -5 -10   1         16.46         16.54         1.94 o
  -4 -10   1         91.87        101.84         4.09 o
  -3 -10   1          1.54          2.02         0.69 o
  -2 -10   1          7.79          7.79         1.15 o
  -1 -10   1         48.50         55.65         2.61 o
   0 -10   1        157.67        145.16         4.71 o
   1 -10   1        111.83        115.88         4.01 o
   2 -10   1        288.34        290.51         6.57 o
   3 -10   1         12.04         12.58         1.10 o
   4 -10   1         51.80         50.01         2.10 o
   5 -10   1          5.73          6.05         0.84 o
   6 -10   1          3.80          3.24         0.66 o
   7 -10   1          0.01          0.73         0.50 o
   8 -10   1          0.72          0.53         0.56 o
  -7  -9   1         66.70         58.68         5.29 o
  -6  -9   1         21.27         23.26         1.79 o
  -5  -9   1          1.05          1.42         0.65 o
  -4  -9   1          0.38          0.39         0.38 o
  -3  -9   1          2.53          1.11         0.59 o
  -2  -9   1        203.02        190.00         5.21 o
  -1  -9   1        207.51        191.22         4.88 o
   0  -9   1         22.75         20.38         1.32 o
   1  -9   1         93.10         86.94         2.81 o
   2  -9   1         38.84         35.55         1.68 o
   3  -9   1        489.28        467.55         9.59 o
   4  -9   1          3.30          2.88         0.65 o
   5  -9   1        159.49        151.69         3.75 o
   6  -9   1          0.02          0.08         0.53 o
   7  -9   1          1.59          2.04         1.47 o
   8  -9   1          1.36          1.01         0.71 o
  -8  -8   1          0.99          0.36         0.54 o
  -7  -8   1          1.73          0.76         0.55 o
  -6  -8   1        256.48        258.98         6.64 o
  -5  -8   1          6.65          3.94         0.71 o
  -4  -8   1          1.17          1.66         0.55 o
  -3  -8   1        145.32        138.93         4.98 o
  -2  -8   1        194.71        179.33         4.38 o
  -1  -8   1         98.96         92.22         2.48 o
   0  -8   1         30.43         27.18         1.28 o
   1  -8   1        792.28        796.78        13.41 o
   2  -8   1          0.16          0.26         0.41 o
   3  -8   1        620.10        616.32        11.99 o
   4  -8   1        105.75        102.29         3.02 o
   5  -8   1         72.77         66.95         2.70 o
   6  -8   1          0.94          0.47         0.51 o
   7  -8   1         21.86         17.05         1.45 o
   8  -8   1          7.76          6.55         0.99 o
   9  -8   1          1.78          2.56         0.95 o
  -8  -7   1         32.17         35.13         1.98 o
  -7  -7   1          1.24          0.42         0.39 o
  -6  -7   1         62.94         64.83         2.31 o
  -5  -7   1        144.92        154.78         3.85 o
  -4  -7   1        189.10        198.77         4.45 o
  -3  -7   1        101.01         93.44         3.67 o
  -2  -7   1        111.92         94.81         2.23 o
  -1  -7   1         50.11         50.79         1.48 o
   0  -7   1         29.55         31.28         0.98 o
   1  -7   1          0.95          1.39         0.33 o
   2  -7   1         80.76         71.24         2.59 o
   3  -7   1        119.04        118.88         3.08 o
   4  -7   1        303.22        275.43         5.42 o
   5  -7   1        328.33        309.31         7.01 o
   6  -7   1          1.76          1.10         0.52 o
   7  -7   1        154.21        141.85         3.88 o
   8  -7   1          4.36          3.99         0.82 o
   9  -7   1          0.44          0.35         0.43 o
  -9  -6   1         91.91         83.20         3.38 o
  -8  -6   1          8.71          9.11         1.02 o
  -7  -6   1         22.03         21.08         1.60 o
  -6  -6   1         12.34         15.58         1.19 o
  -5  -6   1        679.84        687.23        12.66 o
  -4  -6   1        261.46        266.98         5.39 o
  -3  -6   1        337.39        349.20         5.97 o
  -2  -6   1         52.21         34.05         1.03 o
  -1  -6   1        124.54        123.19         2.26 o
   0  -6   1         48.77         54.26         1.41 o
   1  -6   1        262.31        269.90         4.12 o
   2  -6   1          0.28          0.27         0.22 o
   3  -6   1          0.25          0.16         0.32 o
   4  -6   1          1.13          0.61         0.34 o
   5  -6   1         66.40         65.32         2.00 o
   6  -6   1        168.25        151.58         3.54 o
   7  -6   1          7.51          5.36         0.88 o
   8  -6   1          7.34          8.54         0.98 o
   9  -6   1         31.36         28.45         2.28 o
  -9  -5   1         17.18         14.31         1.26 o
  -8  -5   1          8.86          8.52         0.81 o
  -7  -5   1        307.49        296.82         5.82 o
  -6  -5   1        179.55        181.41         3.93 o
  -5  -5   1        403.81        405.62         7.05 o
  -4  -5   1          7.25         11.58         0.83 o
  -3  -5   1       2920.82       3095.07        40.67 o
  -2  -5   1        316.66        350.87         5.24 o
  -1  -5   1        544.56        654.73         9.72 o
   0  -5   1        838.47        894.37        13.11 o
   1  -5   1        630.86        711.48        10.51 o
   2  -5   1        138.22        124.08         2.99 o
   3  -5   1        152.90        185.46         3.61 o
   4  -5   1        313.81        299.55         7.04 o
   5  -5   1         37.54         36.71         1.38 o
   6  -5   1        298.89        263.65         5.78 o
   7  -5   1          1.96          2.38         0.66 o
   8  -5   1         31.49         31.16         1.51 o
   9  -5   1         48.39         45.58         2.76 o
  10  -5   1         12.52         11.93         2.48 o
  -9  -4   1        103.63        109.96         3.09 o
  -8  -4   1         61.93         69.88         2.32 o
  -7  -4   1         68.43         73.19         2.25 o
  -6  -4   1          6.91         10.05         0.91 o
  -5  -4   1        397.10        409.85         6.99 o
  -4  -4   1         11.27         15.44         0.90 o
  -3  -4   1        782.91        861.67        11.83 o
  -2  -4   1        904.65        994.32        13.41 o
  -1  -4   1        306.85        291.34         4.26 o
   0  -4   1          2.49          2.94         0.28 o
   1  -4   1         71.07         94.74         1.76 o
   2  -4   1       1199.37       1286.99        22.89 o
   3  -4   1       1156.72       1319.75        22.96 o
   4  -4   1        509.20        540.18         9.35 o
   5  -4   1        401.25        377.27         6.85 o
   6  -4   1         27.69         24.31         1.23 o
   7  -4   1        117.87        115.98         3.16 o
   8  -4   1         56.01         49.77         1.89 o
   9  -4   1         77.19         83.43         3.72 o
  10  -4   1         18.89         21.19         4.00 o
 -10  -3   1         20.82         22.67         1.23 o
  -9  -3   1         37.33         39.18         1.74 o
  -8  -3   1          3.00          4.85         0.80 o
  -7  -3   1         11.53         11.89         0.97 o
  -6  -3   1          7.26          6.26         0.80 o
  -5  -3   1        240.59        228.71         4.27 o
  -4  -3   1        547.43        555.45         8.11 o
  -3  -3   1        929.11        993.85        12.69 o
  -2  -3   1       1952.06       2235.85        29.25 o
  -1  -3   1       1360.03       1504.23        19.80 o
   0  -3   1        121.85        147.34         2.23 o
   1  -3   1         95.72         78.80         2.15 o
   2  -3   1        145.07        139.87         3.27 o
   3  -3   1        438.89        439.02         6.65 o
   4  -3   1       3361.50       3642.65        56.55 o
   5  -3   1        360.36        351.13         6.25 o
   6  -3   1          3.43          3.83         0.62 o
   7  -3   1         54.83         50.99         1.97 o
   8  -3   1         55.04         55.11         3.27 o
   9  -3   1        141.18        145.64         5.17 o
  10  -3   1         25.73         24.78         3.39 o
 -10  -2   1          0.01          0.56         0.50 o
  -9  -2   1          0.01          0.40         0.48 o
  -8  -2   1         32.31         34.89         1.69 o
  -7  -2   1         90.37         89.54         2.57 o
  -6  -2   1          0.59          0.64         0.42 o
  -5  -2   1         19.90         20.69         1.03 o
  -4  -2   1        183.07        180.90         3.31 o
  -3  -2   1          3.10          3.65         0.33 o
  -2  -2   1          8.35         13.59         0.57 o
  -1  -2   1       1008.14       1042.86        13.75 o
   0  -2   1        910.69        949.16        15.01 o
   1  -2   1        542.98        552.63         9.84 o
   2  -2   1       1218.47       1339.79        20.81 o
   3  -2   1        510.71        561.66         8.16 o
   4  -2   1         22.02         22.70         0.90 o
   5  -2   1         12.33         12.63         0.57 o
   6  -2   1        100.67        106.64         2.50 o
   7  -2   1        345.87        336.04         7.09 o
   8  -2   1         77.92         71.50         2.32 o
   9  -2   1          4.49          3.62         0.91 o
  10  -2   1          3.38          3.52         1.66 o
 -10  -1   1         23.26         20.39         1.55 o
  -9  -1   1          0.69          0.71         0.52 o
  -8  -1   1          7.64          7.07         0.91 o
  -7  -1   1         21.14         20.85         1.44 o
  -6  -1   1        149.34        148.64         3.38 o
  -5  -1   1        120.76        112.90         2.73 o
  -4  -1   1          6.20          8.54         0.56 o
  -3  -1   1          9.72          7.45         0.43 o
  -2  -1   1        111.33        126.91         2.12 o
  -1  -1   1        100.80        126.09         1.85 o
   0  -1   1        220.79        231.99         4.77 o
   1  -1   1       2152.58       2256.22        43.27 o
   2  -1   1       2114.74       2171.31        28.75 o
   3  -1   1       1898.36       1943.41        30.84 o
   4  -1   1        151.12        136.43         2.72 o
   5  -1   1        211.11        219.43         6.87 o
   6  -1   1        163.86        152.26         3.26 o
   7  -1   1        180.19        181.64         3.91 o
   8  -1   1        123.40        114.13         3.87 o
   9  -1   1         28.33         27.44         2.10 o
  10  -1   1          9.50          5.79         1.30 o
 -10   0   1          8.69          8.35         1.14 o
  -9   0   1          8.27          7.68         1.04 o
  -8   0   1          0.02          0.42         0.47 o
  -7   0   1          8.63          9.66         0.92 o
  -6   0   1         30.88         24.79         1.10 o
  -5   0   1        426.72        438.21         7.98 o
  -4   0   1        191.14        188.92         3.32 o
  -3   0   1        306.59        310.74         4.90 o
  -2   0   1        722.11        773.46        11.28 o
  -1   0   1         98.02         74.21         1.72 o
   1   0   1        843.06        919.61        16.98 o
   2   0   1       1447.67       1573.33        30.55 o
   3   0   1        283.50        332.06         8.28 o
   4   0   1        100.77        118.75         2.65 o
   5   0   1          1.22          0.29         0.21 o
   6   0   1          0.03          0.21         0.31 o
   7   0   1        116.11        107.03         2.67 o
   8   0   1          9.61          8.86         0.78 o
   9   0   1         43.81         40.98         2.50 o
  10   0   1         45.60         47.79         3.16 o
 -10   1   1         10.15          9.60         1.21 o
  -9   1   1        429.86        424.74         9.21 o
  -8   1   1         51.13         46.34         1.86 o
  -7   1   1         89.90         88.53         2.46 o
  -6   1   1         14.29         12.47         0.82 o
  -5   1   1         27.80         23.72         0.98 o
  -4   1   1        145.82        154.66         2.82 o
  -3   1   1        163.87        161.23         2.76 o
  -2   1   1       2584.57       2796.65        39.67 o
  -1   1   1       1595.84       1772.10        23.06 o
   0   1   1       2210.21       2383.20        41.17 o
   1   1   1          6.92          2.20         0.21 o
   2   1   1        267.29        281.80         6.99 o
   3   1   1        215.79        193.97         4.29 o
   4   1   1         16.92         14.86         0.67 o
   5   1   1        122.43        120.17         2.89 o
   6   1   1        113.28        131.28         3.04 o
   7   1   1         64.98         57.29         2.64 o
   8   1   1         10.59         10.16         0.91 o
   9   1   1         30.29         32.41         1.92 o
  10   1   1         41.81         34.20         3.12 o
 -10   2   1         74.86         73.32         3.16 o
  -9   2   1        113.65        121.35         3.72 o
  -8   2   1        102.27         99.01         3.14 o
  -7   2   1        123.21        118.02         2.95 o
  -6   2   1        338.41        348.23         6.50 o
  -5   2   1        127.88        116.79         3.73 o
  -4   2   1         20.26         20.94         1.07 o
  -3   2   1         67.72         77.56         1.58 o
  -2   2   1         36.35         40.63         0.84 o
  -1   2   1         35.24         35.87         0.67 o
   0   2   1          2.88          1.03         0.26 o
   1   2   1       1525.00       1732.76        27.33 o
   2   2   1       1315.79       1440.62        21.07 o
   3   2   1        240.02        253.29         3.87 o
   4   2   1         10.23         10.92         0.97 o
   5   2   1        104.69        103.20         2.46 o
   6   2   1          1.25          2.12         0.55 o
   7   2   1         48.70         51.17         1.78 o
   8   2   1          8.84          8.24         0.88 o
   9   2   1         51.03         54.78         2.51 o
  10   2   1          7.69          6.84         1.32 o
 -10   3   1          0.65          0.87         0.64 o
  -9   3   1         15.03         15.64         1.35 o
  -8   3   1        211.70        197.07         4.99 o
  -7   3   1        146.38        142.99         3.76 o
  -6   3   1        408.66        392.85         7.26 o
  -5   3   1        165.16        168.08         3.46 o
  -4   3   1        226.24        264.34         4.41 o
  -3   3   1         10.60         16.51         0.54 o
  -2   3   1        140.90        140.86         2.24 o
  -1   3   1         83.62         94.31         1.55 o
   0   3   1        177.11        177.04         2.85 o
   1   3   1         96.45         98.95         1.85 o
   2   3   1          0.74          3.44         0.38 o
   3   3   1        463.64        459.14         7.30 o
   4   3   1         86.60         89.79         2.02 o
   5   3   1         52.68         64.93         1.78 o
   6   3   1          1.75          2.03         0.54 o
   7   3   1         59.52         58.64         1.88 o
   8   3   1         10.38         10.07         0.95 o
   9   3   1          4.08          2.23         0.47 o
 -10   4   1         23.31         24.33         1.72 o
  -9   4   1          0.08          0.29         0.52 o
  -8   4   1         19.81         20.65         1.48 o
  -7   4   1          0.18          0.45         0.52 o
  -6   4   1        583.05        558.89        11.04 o
  -5   4   1        313.61        317.93        10.80 o
  -4   4   1         65.50         64.07         1.50 o
  -3   4   1         22.76         17.30         0.64 o
  -2   4   1        136.38        124.10         1.82 o
  -1   4   1        595.99        638.98         8.69 o
   0   4   1        318.55        369.52         5.75 o
   1   4   1       3192.90       3692.58        48.04 o
   2   4   1        194.54        167.63         3.02 o
   3   4   1       1436.72       1626.04        23.74 o
   4   4   1        206.74        201.79         3.81 o
   5   4   1         54.24         49.80         1.85 o
   6   4   1        114.51        115.21         3.25 o
   7   4   1         65.39         68.39         2.12 o
   8   4   1        327.06        314.29         6.10 o
   9   4   1         39.83         40.47         2.04 o
 -10   5   1         17.17         16.26         1.42 o
  -9   5   1          0.34          0.00         0.57 o
  -8   5   1        199.80        190.40         5.02 o
  -7   5   1         81.61         84.45         2.78 o
  -6   5   1        209.96        190.75         4.64 o
  -5   5   1        294.19        305.82         6.50 o
  -4   5   1         12.78         16.48         1.10 o
  -3   5   1        252.08        273.43         4.04 o
  -2   5   1         91.91         80.72         1.54 o
  -1   5   1       1094.15       1218.92        16.28 o
   0   5   1         21.06         17.33         0.61 o
   1   5   1       1342.30       1416.71        20.47 o
   2   5   1         72.27         74.32         1.58 o
   3   5   1          9.53         13.17         0.77 o
   4   5   1         42.02         49.81         1.66 o
   5   5   1         84.15         74.15         2.09 o
   6   5   1          2.36          2.59         0.56 o
   7   5   1         43.66         42.83         1.70 o
   8   5   1         23.03         22.50         1.33 o
   9   5   1          8.19          8.99         1.00 o
  -9   6   1          1.12          1.37         0.78 o
  -8   6   1          8.86          6.08         0.99 o
  -7   6   1        136.55        136.26         3.87 o
  -6   6   1        147.10        135.68         3.72 o
  -5   6   1        129.80        121.57         3.26 o
  -4   6   1        135.15        126.80         3.50 o
  -3   6   1         38.79         38.97         1.19 o
  -2   6   1        480.24        488.99         7.00 o
  -1   6   1         76.69         77.86         1.71 o
   0   6   1         74.94        111.93         2.07 o
   1   6   1        610.19        632.18         8.90 o
   2   6   1        145.64        131.72         2.68 o
   3   6   1         63.38         65.50         2.24 o
   4   6   1          0.18          0.30         0.40 o
   5   6   1          5.96          4.61         0.68 o
   6   6   1         48.78         49.62         1.97 o
   7   6   1        227.33        218.91         6.33 o
   8   6   1         27.45         27.05         1.78 o
  -9   7   1         19.46         21.25         1.88 o
  -8   7   1         22.43         22.39         1.52 o
  -7   7   1          9.31          8.27         1.05 o
  -6   7   1          0.09          0.49         0.50 o
  -5   7   1         57.91         51.93         1.84 o
  -4   7   1          0.09          0.15         0.41 o
  -3   7   1        430.36        396.29         7.18 o
  -2   7   1          5.48          5.15         0.58 o
  -1   7   1         40.13         48.22         1.25 o
   0   7   1        139.20        126.87         2.36 o
   1   7   1        309.35        270.60         4.74 o
   2   7   1        239.44        224.99         4.61 o
   3   7   1         13.41         17.62         1.05 o
   4   7   1         66.75         72.05         2.26 o
   5   7   1         37.06         37.06         1.85 o
   6   7   1          9.77         10.85         1.15 o
   7   7   1          5.29          4.94         0.99 o
   8   7   1          0.01          0.00         0.50 o
  -9   8   1          7.76          5.47         1.34 o
  -8   8   1          3.22          3.26         0.75 o
  -7   8   1         11.44         12.32         1.18 o
  -6   8   1          0.24          0.32         0.44 o
  -5   8   1        178.33        171.58         3.97 o
  -4   8   1         52.70         52.42         1.88 o
  -3   8   1        299.24        293.55         6.41 o
  -2   8   1         87.32         85.74         2.90 o
  -1   8   1         79.40         72.81         1.86 o
   0   8   1        210.96        194.83         3.73 o
   1   8   1         13.71         13.12         0.96 o
   2   8   1         73.94         77.52         2.59 o
   3   8   1         83.84         83.77         2.77 o
   4   8   1        198.00        185.11         4.83 o
   5   8   1        170.29        158.33         4.43 o
   6   8   1         15.28         13.75         1.18 o
   7   8   1         18.87         23.17         1.61 o
  -8   9   1          4.58          3.14         0.58 o
  -7   9   1          3.56          1.58         0.52 o
  -6   9   1         94.23         86.53         2.97 o
  -5   9   1        155.94        150.27         3.72 o
  -4   9   1        242.08        238.99         5.08 o
  -3   9   1          0.02          0.71         0.58 o
  -2   9   1        125.27        135.21         5.43 o
  -1   9   1        362.31        328.22         8.40 o
   0   9   1         52.60         41.70         1.89 o
   1   9   1        136.92        112.16         4.02 o
   2   9   1          5.23          1.48         0.57 o
   3   9   1        120.81         97.04         3.14 o
   4   9   1         72.42         79.34         2.89 o
   5   9   1         25.29         26.73         1.61 o
   6   9   1          0.82          1.01         0.49 o
   7   9   1         44.28         43.58         2.61 o
  -8  10   1          4.27          2.73         1.80 o
  -7  10   1         34.90         36.69         2.72 o
  -6  10   1         10.98         13.02         1.65 o
  -5  10   1        106.81        107.28         4.99 o
  -4  10   1         64.13         59.72         3.49 o
  -3  10   1         21.59         19.27         3.78 o
  -2  10   1          6.82          7.07         1.33 o
  -1  10   1          5.70          4.78         0.95 o
   0  10   1          0.00          2.04         0.85 o
   1  10   1          8.91          8.59         1.28 o
   2  10   1        103.24        101.14         3.90 o
   3  10   1          5.94          8.18         1.75 o
   4  10   1         41.25         45.88         2.60 o
   5  10   1         98.30         94.41         3.98 o
   6  10   1          0.00          0.08         0.54 o
  -7  11   1          8.52         11.25         1.69 o
  -6  11   1          1.22          0.53         0.71 o
  -5  11   1          1.62          1.94         0.86 o
  -4  11   1          0.44          0.84         0.70 o
  -3  11   1          2.04          1.80         1.00 o
  -2  11   1         47.23         46.67         3.17 o
  -1  11   1         14.23         15.71         4.25 o
   0  11   1         21.74         19.38         3.87 o
   1  11   1         13.95         10.60         1.95 o
   2  11   1          0.05          0.26         0.63 o
   3  11   1        104.93        102.81         5.47 o
   4  11   1         22.18         13.56         2.90 o
   5  11   1         15.37         14.88         1.52 o
  -6  12   1         10.29          6.79         1.57 o
  -5  12   1          4.84          4.78         1.31 o
  -4  12   1         15.58         16.30         1.97 o
  -3  12   1         45.32         46.00         3.25 o
  -2  12   1          0.02          0.63         0.83 o
  -1  12   1         25.97         20.97         3.78 o
   0  12   1         43.94         42.06         4.54 o
   1  12   1         48.22         49.66         3.45 o
   2  12   1         14.45         18.22         2.09 o
   3  12   1         44.53         48.49         2.79 o
   4  12   1          0.28          1.73         0.63 o
  -5  13   1          4.57          5.50         2.74 o
  -4  13   1         43.18         43.70         3.29 o
  -3  13   1          0.98          0.70         0.87 o
  -2  13   1         16.29         19.95         2.20 o
  -1  13   1         14.55         16.25         3.97 o
   0  13   1          0.06          0.94         2.27 o
   1  13   1         44.35         44.53         3.40 o
   2  13   1         16.35         15.58         2.01 o
  -2  14   1          6.48          9.64         3.59 o
  -1  14   1         30.54         39.30         5.67 o
   0  14   1          3.67          1.70         2.83 o
   0 -14   2         79.28         88.24         6.05 o
   1 -14   2          8.00         12.66         2.08 o
   2 -14   2          0.75          0.00         0.53 o
   0 -13   2        201.39        219.36        11.15 o
   1 -13   2          7.25          7.08         1.40 o
   2 -13   2          1.76          0.07         0.49 o
   3 -13   2         17.92         19.55         1.91 o
   4 -13   2          6.22          8.69         2.27 o
   5 -13   2         19.28         27.87         2.46 o
  -4 -12   2         21.59         24.00         2.18 o
  -1 -12   2         82.45         91.26        11.42 o
   0 -12   2          0.09          0.91         1.13 o
   1 -12   2         38.26         47.39         3.06 o
   2 -12   2        178.31        170.28         6.75 o
   3 -12   2         52.19         57.51         3.39 o
   4 -12   2         16.94         15.72         2.36 o
   5 -12   2          5.52          5.29         0.71 o
   6 -12   2          0.05          0.48         0.58 o
  -5 -11   2         30.16         32.05         5.20 o
  -4 -11   2          4.11          2.35         0.86 o
  -3 -11   2          4.14          2.02         0.86 o
  -2 -11   2        199.70        209.73        11.53 o
  -1 -11   2        207.41        206.66        12.66 o
   0 -11   2          0.47          0.59         0.52 o
   1 -11   2         32.80         34.85         2.05 o
   2 -11   2         41.96         43.58         1.96 o
   3 -11   2         11.43         10.32         1.02 o
   4 -11   2          1.74          1.16         0.45 o
   5 -11   2         19.35         22.14         1.31 o
   6 -11   2         13.79         15.35         1.41 o
   7 -11   2         21.37         24.90         2.13 o
  -6 -10   2          3.47          3.66         0.94 o
  -5 -10   2         26.75         31.10         2.45 o
  -4 -10   2          6.18          6.13         1.12 o
  -3 -10   2          0.18          0.14         0.39 o
  -2 -10   2        120.28        130.33         3.41 o
  -1 -10   2        203.69        205.43         6.03 o
   0 -10   2         94.59         84.11         3.26 o
   1 -10   2        306.49        307.22         6.80 o
   2 -10   2          1.94          0.77         0.46 o
   3 -10   2         89.22         96.23         3.90 o
   4 -10   2         31.51         29.64         1.64 o
   5 -10   2          3.29          2.66         0.70 o
   6 -10   2         12.15         10.48         1.27 o
   7 -10   2          3.74          1.67         0.69 o
  -7  -9   2          0.21          1.13         0.76 o
  -6  -9   2          4.45          5.22         1.04 o
  -5  -9   2        119.60        124.11         4.60 o
  -4  -9   2         10.81         13.48         1.49 o
  -3  -9   2         34.07         34.29         1.83 o
  -2  -9   2          2.76          1.41         0.56 o
  -1  -9   2        257.82        258.79         6.16 o
   0  -9   2        359.78        342.02         7.31 o
   1  -9   2        979.32        942.65        17.69 o
   2  -9   2        122.83        114.95         3.25 o
   3  -9   2         98.82         92.16         2.91 o
   4  -9   2         15.00         14.54         1.13 o
   5  -9   2         75.20         79.45         2.48 o
   6  -9   2         70.03         69.81         3.98 o
   7  -9   2         14.26         14.75         1.15 o
   8  -9   2         29.90         30.14         1.42 o
  -8  -8   2         53.61         58.81         2.97 o
  -7  -8   2         35.64         36.09         2.30 o
  -6  -8   2        188.22        185.50         6.07 o
  -5  -8   2          5.61          4.27         0.86 o
  -4  -8   2         23.56         21.23         1.40 o
  -3  -8   2         33.40         32.61         1.49 o
  -2  -8   2         27.66         27.88         1.67 o
  -1  -8   2         29.03         25.11         1.06 o
   0  -8   2         88.31         82.10         2.02 o
   1  -8   2       1376.77       1331.86        34.20 o
   2  -8   2        227.57        226.76         5.21 o
   3  -8   2        213.92        204.49         4.79 o
   4  -8   2        157.33        143.63         3.74 o
   5  -8   2         11.79         16.03         1.10 o
   6  -8   2         56.03         57.74         2.03 o
   7  -8   2         46.21         44.94         1.74 o
   8  -8   2          8.88         10.54         1.65 o
   9  -8   2          0.19          1.02         1.59 o
  -8  -7   2         10.65         11.03         1.39 o
  -7  -7   2          6.16          4.67         1.39 o
  -6  -7   2        540.48        544.54        11.81 o
  -5  -7   2        213.59        212.39         4.81 o
  -4  -7   2        216.28        224.09         4.86 o
  -3  -7   2        108.79         97.09         2.84 o
  -2  -7   2         24.09         24.61         0.91 o
  -1  -7   2        141.86        154.81         2.79 o
   0  -7   2        183.27        171.78         3.24 o
   1  -7   2       1068.79       1135.45        18.54 o
   2  -7   2        532.22        530.70        10.47 o
   3  -7   2         49.22         52.29         2.13 o
   4  -7   2        231.97        219.60         4.98 o
   5  -7   2          7.15          7.34         0.80 o
   6  -7   2          0.04          0.20         0.43 o
   7  -7   2          5.02          4.10         0.72 o
   8  -7   2         21.53         25.47         2.22 o
   9  -7   2         30.62         31.58         2.53 o
  -9  -6   2         18.79         16.71         2.11 o
  -8  -6   2         22.49         23.21         2.73 o
  -7  -6   2         14.27         12.43         1.12 o
  -6  -6   2         15.82         17.20         1.15 o
  -5  -6   2         36.36         36.86         1.60 o
  -4  -6   2        533.14        548.22        15.05 o
  -3  -6   2         41.73         36.10         1.24 o
  -2  -6   2        382.03        385.41         5.80 o
  -1  -6   2         82.76         60.05         1.64 o
   0  -6   2         90.51         80.12         1.60 o
   1  -6   2          7.27         11.09         0.58 o
   2  -6   2         77.59         58.14         1.77 o
   3  -6   2        106.81        105.21         2.68 o
   4  -6   2        288.82        272.64         5.78 o
   5  -6   2        133.49        122.65         2.91 o
   6  -6   2         17.92         16.08         1.01 o
   7  -6   2          3.40          3.20         0.60 o
   8  -6   2          8.98         10.49         1.69 o
   9  -6   2         23.80         28.84         2.45 o
  -9  -5   2          0.00          0.22         0.50 o
  -8  -5   2         42.25         44.66         1.77 o
  -7  -5   2         50.35         49.11         1.80 o
  -6  -5   2          5.83          4.53         0.70 o
  -5  -5   2          3.37          2.76         0.49 o
  -4  -5   2        166.41        178.16         3.51 o
  -3  -5   2        519.22        566.52         8.13 o
  -2  -5   2        170.33        180.30         3.03 o
  -1  -5   2        154.19        148.42         2.51 o
   0  -5   2          7.65          4.60         0.38 o
   1  -5   2        119.84        142.38         2.54 o
   2  -5   2         67.10         64.76         1.78 o
   3  -5   2         62.18         57.42         2.23 o
   4  -5   2         14.99         11.96         0.69 o
   5  -5   2         12.17         12.32         0.99 o
   6  -5   2         72.32         71.40         2.15 o
   7  -5   2         42.96         41.27         2.34 o
   8  -5   2         77.39         76.53         5.17 o
   9  -5   2         14.40         17.89         3.01 o
  -9  -4   2        181.13        190.34         4.41 o
  -8  -4   2        341.91        354.51         6.81 o
  -7  -4   2        249.04        242.88         4.95 o
  -6  -4   2         84.83         90.64         2.43 o
  -5  -4   2        123.47        128.98         2.87 o
  -4  -4   2         46.74         40.41         1.19 o
  -3  -4   2       1776.53       1864.90        24.77 o
  -2  -4   2        150.83        145.99         2.67 o
  -1  -4   2         11.23         11.89         0.50 o
   0  -4   2        293.29        309.53         4.85 o
   1  -4   2         63.20         54.95         1.28 o
   2  -4   2         96.65         92.76         2.28 o
   3  -4   2        526.84        546.97         8.98 o
   4  -4   2         14.47         15.51         0.79 o
   5  -4   2        104.38        105.74         2.12 o
   6  -4   2        626.27        596.97        11.41 o
   7  -4   2         67.66         65.09         2.89 o
   8  -4   2        112.29        113.98         4.28 o
   9  -4   2         34.78         36.79         2.41 o
  10  -4   2          0.42          0.65         0.91 o
 -10  -3   2         61.29         60.71         2.25 o
  -9  -3   2         29.41         31.04         2.37 o
  -8  -3   2         16.12         15.72         1.08 o
  -7  -3   2         92.54         92.71         2.74 o
  -6  -3   2         43.03         39.60         1.59 o
  -5  -3   2        117.47        115.94         4.67 o
  -4  -3   2        711.60        724.88        10.45 o
  -3  -3   2         16.75         34.73         1.02 o
  -2  -3   2        647.92        701.46         9.55 o
  -1  -3   2       1963.98       2158.27        28.14 o
   0  -3   2        417.12        418.71         7.39 o
   1  -3   2          3.84          3.39         0.34 o
   2  -3   2         38.18         37.75         2.15 o
   3  -3   2        415.66        452.57         6.49 o
   4  -3   2         21.76         22.97         0.66 o
   5  -3   2         44.40         46.81         1.03 o
   6  -3   2        190.23        179.96         5.12 o
   7  -3   2         33.42         34.88         2.02 o
   8  -3   2         37.32         36.51         2.25 o
   9  -3   2        106.82        115.33         4.42 o
  10  -3   2          2.77          0.66         0.72 o
 -10  -2   2        111.49        117.18         4.40 o
  -9  -2   2         27.61         27.23         1.48 o
  -8  -2   2          0.88          0.50         0.50 o
  -7  -2   2         37.25         37.14         2.22 o
  -6  -2   2         48.09         38.46         1.50 o
  -5  -2   2        585.08        579.52        10.10 o
  -4  -2   2       2441.82       2629.05        34.51 o
  -3  -2   2        383.61        461.86         6.53 o
  -2  -2   2         39.55         54.97         1.07 o
  -1  -2   2        858.05        941.41        12.45 o
   0  -2   2       1785.66       1999.78        31.29 o
   1  -2   2        765.66        857.82        12.48 o
   2  -2   2        622.00        675.42        10.77 o
   3  -2   2       1768.92       1972.98        46.50 o
   4  -2   2          8.71          6.71         0.44 o
   5  -2   2        120.86        106.49         2.79 o
   6  -2   2          0.07          0.17         0.31 o
   7  -2   2         17.49         17.58         2.23 o
   8  -2   2        129.47        128.30         4.47 o
   9  -2   2         19.14         17.26         3.28 o
  10  -2   2          6.22          3.19         1.88 o
 -10  -1   2          3.83          3.85         0.77 o
  -9  -1   2         61.36         64.73         3.41 o
  -8  -1   2         31.75         31.99         1.55 o
  -7  -1   2          0.13          0.00         0.38 o
  -6  -1   2         40.15         48.14         1.89 o
  -5  -1   2        180.98        159.40         3.84 o
  -4  -1   2        152.22        156.82         2.92 o
  -3  -1   2        380.62        394.80         5.62 o
  -2  -1   2      24767.18      17187.74       488.17 o
  -1  -1   2       1565.75       1788.98        30.97 o
   0  -1   2         60.64         61.79         1.75 o
   1  -1   2       4466.81       4879.11       102.48 o
   2  -1   2       1815.03       1920.57        38.62 o
   3  -1   2       2851.22       3128.73        44.62 o
   4  -1   2       1135.62       1173.72        18.73 o
   5  -1   2       1416.39       1511.53        29.48 o
   6  -1   2          0.75          0.45         0.39 o
   7  -1   2         98.19         96.68         3.03 o
   8  -1   2         81.41         76.54         3.25 o
   9  -1   2         24.37         27.74         2.05 o
  10  -1   2         15.00         13.10         1.80 o
 -10   0   2          0.04          0.00         0.47 o
  -9   0   2          1.17          1.01         0.52 o
  -8   0   2         41.22         43.08         1.74 o
  -7   0   2         93.62         88.09         2.49 o
  -6   0   2        125.97        118.76         2.90 o
  -5   0   2        130.51        125.65         2.56 o
  -4   0   2        264.51        312.01         4.64 o
  -3   0   2         78.04         80.95         1.49 o
  -2   0   2      20772.65      14928.80       355.99 o
  -1   0   2       6808.85       6138.58        95.22 o
   0   0   2        106.75        116.34         2.64 o
   1   0   2       1454.13       1688.72        35.89 o
   2   0   2       1336.79       1399.71        23.10 o
   3   0   2         37.56         32.06         1.05 o
   4   0   2        232.55        241.35         5.58 o
   5   0   2         95.56         89.16         3.60 o
   6   0   2          1.49          0.85         0.44 o
   7   0   2        211.04        208.80         5.20 o
   8   0   2         46.45         44.23         2.08 o
   9   0   2          0.89          0.73         0.69 o
  10   0   2         19.03         18.25         2.92 o
 -10   1   2         39.91         38.86         2.09 o
  -9   1   2        234.28        232.77         5.89 o
  -8   1   2          3.78          3.67         0.69 o
  -7   1   2        232.61        230.59         4.88 o
  -6   1   2        104.27        101.01         2.54 o
  -5   1   2         59.54         68.52         1.70 o
  -4   1   2         45.26         50.24         1.22 o
  -3   1   2        492.09        477.88         6.67 o
  -2   1   2       4085.90       4576.32        59.23 o
  -1   1   2       9709.96       8076.49       125.52 o
   0   1   2       3354.14       3609.19        62.39 o
   1   1   2        101.37        111.47         1.87 o
   2   1   2       1591.20       1684.59        29.98 o
   3   1   2          0.04          0.34         0.10 o
   4   1   2       1149.72       1269.71        16.84 o
   5   1   2        126.93        126.05         4.07 o
   6   1   2         97.65         93.94         1.90 o
   7   1   2        382.11        373.79        11.02 o
   8   1   2        151.88        149.74         4.39 o
   9   1   2         11.62         11.09         2.62 o
  10   1   2         16.16         16.17         1.75 o
 -10   2   2          1.32          0.90         0.70 o
  -9   2   2         16.42         18.90         2.73 o
  -8   2   2         46.20         47.59         2.09 o
  -7   2   2         15.95         14.46         1.02 o
  -6   2   2         18.01         21.19         1.05 o
  -5   2   2         54.39         48.53         2.36 o
  -4   2   2        524.70        522.78         7.38 o
  -3   2   2        223.70        211.11         3.30 o
  -2   2   2       1868.86       1969.76        25.79 o
  -1   2   2        306.22        333.50         4.35 o
   0   2   2         95.04        105.95         2.23 o
   1   2   2       1155.18       1317.81        18.88 o
   2   2   2        471.14        443.28         6.86 o
   3   2   2         48.98         48.53         1.34 o
   4   2   2          2.14          0.42         0.21 o
   5   2   2          0.49          0.20         0.17 o
   6   2   2        256.40        258.07         5.06 o
   7   2   2         14.34         15.14         1.38 o
   8   2   2         54.15         51.65         2.16 o
   9   2   2          6.33          6.72         1.07 o
 -10   3   2         62.72         67.79         3.82 o
  -9   3   2          4.91          3.79         0.86 o
  -8   3   2        203.35        205.15         5.18 o
  -7   3   2        112.97        110.42         3.24 o
  -6   3   2         52.23         55.24         1.75 o
  -5   3   2         40.97         32.10         1.44 o
  -4   3   2          2.07          3.11         0.34 o
  -3   3   2         87.13         89.92         1.80 o
  -2   3   2        440.38        491.88         6.77 o
  -1   3   2        145.95        165.54         2.54 o
   0   3   2       2320.14       2452.03        37.94 o
   1   3   2        577.57        608.57         9.98 o
   2   3   2        617.95        687.67        10.25 o
   3   3   2         12.90          6.17         0.44 o
   4   3   2        414.53        409.04         7.31 o
   5   3   2        154.24        131.39         2.80 o
   6   3   2        524.10        497.86         8.36 o
   7   3   2         13.88         14.69         0.94 o
   8   3   2          0.28          0.33         0.52 o
   9   3   2         16.73         16.82         1.44 o
 -10   4   2         35.62         38.19         4.10 o
  -9   4   2         34.31         38.99         1.91 o
  -8   4   2          0.00          0.30         0.47 o
  -7   4   2          4.51          5.64         1.09 o
  -6   4   2        802.70        778.04        14.84 o
  -5   4   2         38.75         40.15         1.35 o
  -4   4   2        582.19        581.02         8.29 o
  -3   4   2        156.64        187.42         2.99 o
  -2   4   2          9.29          9.58         0.37 o
  -1   4   2          5.56          3.21         0.30 o
   0   4   2        761.87        828.65        11.17 o
   1   4   2        386.11        402.80         6.28 o
   2   4   2         76.39        117.42         2.51 o
   3   4   2        639.48        683.43        11.51 o
   4   4   2        685.66        741.41        11.60 o
   5   4   2        478.59        448.27         7.58 o
   6   4   2        358.41        341.26         6.16 o
   7   4   2         58.61         56.73         1.83 o
   8   4   2         76.40         74.90         3.41 o
   9   4   2         35.31         34.70         2.01 o
 -10   5   2         49.53         54.31         2.42 o
  -9   5   2          4.79          4.24         0.88 o
  -8   5   2          3.66          4.17         0.82 o
  -7   5   2          0.68          0.33         0.55 o
  -6   5   2        125.97        123.54         3.48 o
  -5   5   2          1.47          0.58         0.42 o
  -4   5   2         56.51         55.15         1.44 o
  -3   5   2        103.20        108.51         1.89 o
  -2   5   2         11.69          6.81         0.46 o
  -1   5   2       1469.16       1613.39        23.82 o
   0   5   2        399.75        434.31         6.20 o
   1   5   2       1964.51       2262.59        33.45 o
   2   5   2          1.21          0.32         0.25 o
   3   5   2         22.98         18.48         1.05 o
   4   5   2        146.52        128.19         3.04 o
   5   5   2          6.35          4.42         0.69 o
   6   5   2        213.42        203.25         4.34 o
   7   5   2        121.54        114.34         2.88 o
   8   5   2         35.55         36.81         1.58 o
   9   5   2         39.29         44.00         2.56 o
  -9   6   2          3.68          3.25         0.62 o
  -8   6   2         32.66         36.17         1.82 o
  -7   6   2         73.54         72.83         2.63 o
  -6   6   2         11.49         13.18         1.15 o
  -5   6   2          2.36          2.90         0.60 o
  -4   6   2         67.14         65.51         2.72 o
  -3   6   2         89.13         74.29         1.91 o
  -2   6   2         57.72         53.13         1.11 o
  -1   6   2        219.75        210.74         3.80 o
   0   6   2        395.49        397.93         5.85 o
   1   6   2        101.39         95.54         2.09 o
   2   6   2        131.11        123.68         3.84 o
   3   6   2        342.01        347.56         6.54 o
   4   6   2         96.18         81.33         2.32 o
   5   6   2          1.37          0.56         0.49 o
   6   6   2         15.28         15.23         1.30 o
   7   6   2         48.31         47.22         2.11 o
   8   6   2         50.19         55.12         2.31 o
  -9   7   2         10.31         11.12         1.37 o
  -8   7   2        163.64        168.20         4.65 o
  -7   7   2         96.49         97.05         3.19 o
  -6   7   2          0.45          0.41         0.45 o
  -5   7   2        606.64        631.46        13.95 o
  -4   7   2         17.18         15.64         1.00 o
  -3   7   2         67.78         62.04         1.69 o
  -2   7   2        125.81        118.24         2.29 o
  -1   7   2          8.84          6.92         0.52 o
   0   7   2         50.66         58.05         1.58 o
   1   7   2        301.29        264.64         6.08 o
   2   7   2        281.47        264.59         6.40 o
   3   7   2          0.63          0.97         0.49 o
   4   7   2         55.32         52.15         2.11 o
   5   7   2         74.44         69.29         2.53 o
   6   7   2         51.12         51.07         2.21 o
   7   7   2          2.29          2.96         0.84 o
   8   7   2         57.01         61.12         2.52 o
  -9   8   2          0.02          1.43         0.91 o
  -8   8   2         31.94         33.03         3.60 o
  -7   8   2        111.04        116.80         3.61 o
  -6   8   2          1.14          0.68         0.45 o
  -5   8   2        372.94        359.09         7.78 o
  -4   8   2        224.97        219.30         4.65 o
  -3   8   2        160.00        153.11         4.13 o
  -2   8   2         61.10         55.92         2.48 o
  -1   8   2          2.14          1.51         0.42 o
   0   8   2        107.88        110.83         3.14 o
   1   8   2        170.78        141.68         4.17 o
   2   8   2        494.57        460.39         9.51 o
   3   8   2          8.91          9.05         1.01 o
   4   8   2         86.17         88.24         2.96 o
   5   8   2         56.85         56.18         2.33 o
   6   8   2         38.05         38.23         2.21 o
   7   8   2          0.25          0.27         0.62 o
  -8   9   2          0.90          0.28         0.48 o
  -7   9   2          7.79          7.49         1.16 o
  -6   9   2        129.39        137.47         5.86 o
  -5   9   2        415.42        398.99        12.59 o
  -4   9   2       1009.01        975.12        47.24 o
  -3   9   2         18.35         20.74         2.03 o
  -2   9   2          7.30          7.62         1.22 o
  -1   9   2         31.32         26.13         2.17 o
   0   9   2        111.52        108.10         4.58 o
   1   9   2        239.89        213.81         5.21 o
   2   9   2        174.90        153.21         4.18 o
   3   9   2          0.44          0.40         0.39 o
   4   9   2        128.05        132.52         4.15 o
   5   9   2         28.43         29.42         1.70 o
   6   9   2         70.94         75.38         3.63 o
  -8  10   2         16.00         16.12         1.71 o
  -7  10   2          7.12          3.78         0.97 o
  -6  10   2          4.70          4.47         1.16 o
  -5  10   2          7.64         11.91         1.77 o
  -4  10   2          2.45          1.79         1.00 o
  -3  10   2          3.17          3.17         1.23 o
  -2  10   2        183.64        185.94         5.81 o
  -1  10   2         19.29         28.54         3.40 o
   0  10   2          3.46          6.69         1.45 o
   1  10   2          0.60          2.80         0.81 o
   2  10   2         19.99         20.75         2.01 o
   3  10   2         85.06         75.82         2.92 o
   4  10   2        182.18        168.51         6.46 o
   5  10   2         54.01         52.38         2.45 o
   6  10   2         17.16         19.37         1.88 o
  -7  11   2         32.39         30.84         2.55 o
  -6  11   2          7.23          4.90         1.21 o
  -5  11   2         32.82         31.56         2.62 o
  -4  11   2         15.60         20.25         2.55 o
  -3  11   2         14.03         16.28         2.03 o
  -2  11   2         73.10         71.29         5.67 o
  -1  11   2        129.78        132.48         8.41 o
   0  11   2         36.87         40.10         3.68 o
   1  11   2          0.08          0.52         0.69 o
   2  11   2          9.07         10.02         1.32 o
   3  11   2         74.22         81.01         3.58 o
   4  11   2         55.42         53.73         2.96 o
   5  11   2         38.88         41.74         2.53 o
  -6  12   2         33.41         43.46         3.14 o
  -5  12   2          4.86          3.67         1.04 o
  -4  12   2          0.74          0.00         0.55 o
  -3  12   2         60.01         65.11         3.90 o
  -2  12   2        113.70        110.14         8.50 o
  -1  12   2          6.28          6.99         3.02 o
   0  12   2          2.71          3.46         1.42 o
   1  12   2         65.26         64.17         3.98 o
   2  12   2         38.09         35.01         2.83 o
   3  12   2         85.15         87.68         4.23 o
   4  12   2         10.32          5.65         1.24 o
  -4  13   2         22.18         25.72         2.50 o
  -3  13   2         16.21         12.47         3.97 o
  -2  13   2        122.05        128.28         9.83 o
  -1  13   2          2.23          1.89         2.83 o
   0  13   2          0.55          0.14         0.71 o
   1  13   2         16.66         15.98         2.36 o
   2  13   2         52.53         56.67         3.84 o
   0 -14   3         26.78         36.85         3.59 o
   1 -14   3         23.92         28.15         3.02 o
   2 -14   3         47.80         54.42         4.35 o
  -1 -13   3          7.80         10.01         1.70 o
   0 -13   3        144.89        171.18         9.26 o
   1 -13   3          4.25          4.16         1.32 o
   2 -13   3         40.86         40.06         3.59 o
   3 -13   3          0.11          0.63         0.59 o
   4 -13   3         27.55         33.20         4.44 o
  -2 -12   3          0.01          0.19         0.76 o
  -1 -12   3          0.98          0.57         0.94 o
   0 -12   3          2.17          0.19         0.76 o
   1 -12   3         51.51         49.49         2.52 o
   2 -12   3          0.70          0.27         0.47 o
   3 -12   3          1.37          1.49         0.93 o
   4 -12   3         43.60         46.71         2.45 o
   5 -12   3         86.59         94.91         2.98 o
   6 -12   3         22.80         21.25         2.18 o
  -5 -11   3          0.31          1.44         0.94 o
  -4 -11   3          0.84          0.00         0.59 o
  -3 -11   3         16.58         19.99         2.13 o
  -2 -11   3          0.19          0.00         0.76 o
  -1 -11   3        120.31        120.34         5.13 o
   0 -11   3          8.70         10.56         1.38 o
   1 -11   3         33.73         34.24         1.68 o
   2 -11   3          0.01          0.55         0.43 o
   3 -11   3          1.79          1.77         0.58 o
   4 -11   3         23.84         25.01         1.54 o
   5 -11   3         37.51         41.39         1.89 o
   6 -11   3         28.10         32.40         1.74 o
   7 -11   3         14.19         15.06         1.14 o
  -6 -10   3         73.06         80.91         3.69 o
  -5 -10   3          6.24          6.92         1.12 o
  -4 -10   3          6.94          7.48         1.27 o
  -3 -10   3         26.51         29.14         2.54 o
  -2 -10   3          1.59          3.38         0.84 o
  -1 -10   3          0.91          2.33         0.69 o
   0 -10   3         19.97         19.91         1.24 o
   1 -10   3        165.81        158.35         4.11 o
   2 -10   3         12.71         10.82         1.10 o
   3 -10   3        139.02        141.75         3.87 o
   4 -10   3         15.84         20.35         2.59 o
   5 -10   3          9.47          8.49         0.97 o
   6 -10   3          0.48          1.01         0.62 o
   7 -10   3         11.61          9.07         0.79 o
  -7  -9   3         10.77          4.52         0.90 o
  -6  -9   3         63.89         68.72         4.25 o
  -5  -9   3         17.18         15.71         1.65 o
  -4  -9   3         46.89         46.69         2.49 o
  -3  -9   3         47.67         57.02         2.33 o
  -2  -9   3          0.90          0.40         0.46 o
  -1  -9   3        259.05        255.70         7.04 o
   0  -9   3          2.11          3.37         0.64 o
   1  -9   3        348.04        348.13         9.49 o
   2  -9   3        146.61        143.78         3.80 o
   3  -9   3        112.54         96.21         2.87 o
   4  -9   3         20.29         16.94         1.25 o
   5  -9   3         44.72         39.67         1.67 o
   6  -9   3         42.84         46.89         1.80 o
   7  -9   3         19.83         16.46         1.65 o
   8  -9   3         53.14         54.78         4.18 o
  -8  -8   3         49.75         52.95         3.91 o
  -7  -8   3         65.73         83.69         4.05 o
  -6  -8   3         20.24         19.14         1.84 o
  -5  -8   3          0.66          1.05         0.60 o
  -4  -8   3        223.97        216.23         6.45 o
  -3  -8   3        105.28         95.44         2.76 o
  -2  -8   3          6.53          6.58         0.68 o
  -1  -8   3          5.32          5.15         0.66 o
   0  -8   3         63.89         65.48         2.48 o
   1  -8   3         74.96         79.69         2.42 o
   2  -8   3        547.65        525.53        10.36 o
   3  -8   3         53.88         50.30         2.04 o
   4  -8   3         27.09         21.85         1.27 o
   5  -8   3         51.80         43.91         1.71 o
   6  -8   3          2.67          1.40         0.61 o
   7  -8   3          0.08          0.35         0.61 o
   8  -8   3          1.05          1.32         1.00 o
  -8  -7   3         13.01         18.19         1.71 o
  -7  -7   3        158.20        159.72         5.52 o
  -6  -7   3        311.46        299.15         8.44 o
  -5  -7   3        273.10        274.56         6.73 o
  -4  -7   3        407.55        382.69         8.50 o
  -3  -7   3        126.82        117.06         3.11 o
  -2  -7   3         24.73         22.41         1.05 o
  -1  -7   3        118.55        117.31         2.76 o
   0  -7   3          0.11          0.75         0.38 o
   1  -7   3        265.03        257.83         7.23 o
   2  -7   3        159.10        146.67         6.27 o
   3  -7   3         32.89         35.41         1.44 o
   4  -7   3         42.71         38.69         1.56 o
   5  -7   3        122.62        112.54         2.79 o
   6  -7   3          2.99          2.57         0.65 o
   7  -7   3          0.24          0.30         0.63 o
   8  -7   3          5.08          6.73         1.39 o
   9  -7   3          0.19          0.53         1.03 o
  -9  -6   3         34.16         35.12         2.33 o
  -8  -6   3         52.42         60.70         3.12 o
  -7  -6   3        113.29        117.33         4.53 o
  -6  -6   3        167.08        173.30         4.84 o
  -5  -6   3        328.58        343.67         6.85 o
  -4  -6   3        368.83        398.38         6.83 o
  -3  -6   3         86.98         77.02         2.75 o
  -2  -6   3        280.10        273.11         5.25 o
  -1  -6   3        372.45        378.34         5.64 o
   0  -6   3          3.60          1.75         0.31 o
   1  -6   3         32.85         49.14         1.36 o
   2  -6   3          0.60          0.11         0.22 o
   3  -6   3        318.04        320.35         6.48 o
   4  -6   3        297.97        278.71         5.83 o
   5  -6   3          9.25          7.57         0.81 o
   6  -6   3          1.26          0.90         0.64 o
   7  -6   3         36.05         33.91         1.91 o
   8  -6   3          7.39          6.98         1.37 o
   9  -6   3         37.20         37.31         2.63 o
  -9  -5   3          8.25          6.35         1.08 o
  -8  -5   3         50.50         50.46         2.72 o
  -7  -5   3        102.92        102.65         3.11 o
  -6  -5   3         64.17         67.34         2.25 o
  -5  -5   3       1050.06       1060.85        16.45 o
  -4  -5   3        339.93        349.40         7.42 o
  -3  -5   3         71.70         85.04         2.03 o
  -2  -5   3         65.95         64.62         1.78 o
  -1  -5   3        101.87        116.74         2.09 o
   0  -5   3       1520.17       1619.09        39.89 o
   1  -5   3       1023.15       1185.91        19.05 o
   2  -5   3          2.77          1.95         0.23 o
   3  -5   3        458.58        470.88         8.86 o
   4  -5   3         98.81         99.66         2.39 o
   5  -5   3         96.87         90.06         2.74 o
   6  -5   3         22.47         22.32         1.44 o
   7  -5   3        128.96        120.37         5.35 o
   8  -5   3         49.56         57.36         2.88 o
   9  -5   3         97.54        101.62         4.26 o
  -9  -4   3          0.22          0.00         0.50 o
  -8  -4   3         17.70         15.28         1.21 o
  -7  -4   3         93.40         98.54         2.66 o
  -6  -4   3         58.34         53.40         1.77 o
  -5  -4   3          0.18          0.81         0.40 o
  -4  -4   3        598.91        661.23         9.38 o
  -3  -4   3        413.77        386.69         5.73 o
  -2  -4   3         12.93         10.07         0.62 o
  -1  -4   3        161.94        154.25         3.58 o
   0  -4   3        110.24        115.61         2.80 o
   1  -4   3        210.35        243.18         4.52 o
   2  -4   3       3461.40       3932.17        51.03 o
   3  -4   3          0.88          0.53         0.13 o
   4  -4   3          8.85          9.86         0.80 o
   5  -4   3        103.48        103.08         2.93 o
   6  -4   3         17.24         13.19         1.15 o
   7  -4   3        551.55        522.80        12.49 o
   8  -4   3        198.48        187.13         5.86 o
   9  -4   3         29.36         28.61         2.25 o
 -10  -3   3         19.91         18.51         1.68 o
  -9  -3   3         10.54          9.23         2.13 o
  -8  -3   3          4.46          3.68         0.71 o
  -7  -3   3        146.58        143.86         3.61 o
  -6  -3   3         17.55         15.31         1.06 o
  -5  -3   3         57.35         52.14         1.55 o
  -4  -3   3         31.02         33.19         1.13 o
  -3  -3   3          7.11          9.04         0.49 o
  -2  -3   3        393.53        431.92         6.10 o
  -1  -3   3        369.81        367.92         5.66 o
   0  -3   3        146.42        142.62         3.10 o
   1  -3   3          0.18          0.06         0.09 o
   2  -3   3       3875.38       4407.98        67.86 o
   3  -3   3       1025.94       1092.74        19.04 o
   4  -3   3        409.19        377.12         7.34 o
   5  -3   3         65.02         69.81         2.18 o
   6  -3   3        358.44        332.35         8.23 o
   7  -3   3          1.81          2.13         0.93 o
   8  -3   3         86.81         89.04         3.65 o
   9  -3   3          2.68          1.95         1.01 o
 -10  -2   3          1.39          0.58         0.66 o
  -9  -2   3          1.55          1.62         0.42 o
  -8  -2   3         26.53         27.00         1.42 o
  -7  -2   3         13.24         13.13         1.06 o
  -6  -2   3         28.15         27.02         1.25 o
  -5  -2   3         28.26         29.68         1.31 o
  -4  -2   3        235.97        281.39         4.35 o
  -3  -2   3        266.54        269.94         4.07 o
  -2  -2   3         92.28        119.82         1.84 o
  -1  -2   3         21.06         24.49         0.83 o
   0  -2   3          2.90          3.67         0.26 o
   1  -2   3        455.17        459.19         7.38 o
   2  -2   3         27.68         29.41         0.76 o
   3  -2   3        277.12        329.07         5.16 o
   4  -2   3        928.89        983.58        17.23 o
   5  -2   3        389.63        361.76        10.12 o
   6  -2   3        323.53        309.36         7.76 o
   7  -2   3          1.16          0.70         0.72 o
   8  -2   3         66.96         64.35         2.93 o
   9  -2   3         11.86          9.72         1.47 o
  10  -2   3         86.39         83.38         5.86 o
 -10  -1   3          2.63          2.75         0.65 o
  -9  -1   3         33.21         39.56         1.75 o
  -8  -1   3         55.81         54.97         2.05 o
  -7  -1   3         18.07         17.94         1.16 o
  -6  -1   3         70.08         70.74         2.13 o
  -5  -1   3         13.83         11.24         0.71 o
  -4  -1   3        965.95       1023.96        13.91 o
  -3  -1   3          4.23          0.08         0.16 o
  -2  -1   3          2.40          7.12         0.39 o
  -1  -1   3       1868.77       2077.20        35.98 o
   0  -1   3        398.87        413.05         5.52 o
   1  -1   3         23.85         16.94         0.80 o
   2  -1   3         14.25         26.77         1.40 o
   3  -1   3         45.05         38.08         1.02 o
   4  -1   3          1.70          2.29         0.31 o
   5  -1   3        386.65        404.59         8.86 o
   6  -1   3         29.29         25.50         1.31 o
   7  -1   3          0.16          0.20         0.59 o
   8  -1   3         42.85         40.72         3.14 o
   9  -1   3         26.41         24.91         2.19 o
 -10   0   3          0.38          0.62         0.50 o
  -9   0   3         13.23         15.78         1.16 o
  -8   0   3         21.40         21.54         1.30 o
  -7   0   3         95.73         97.05         2.73 o
  -6   0   3        297.66        290.24         5.67 o
  -5   0   3         56.56         55.51         1.53 o
  -4   0   3       1189.65       1209.62        16.26 o
  -3   0   3        354.88        368.15         5.28 o
  -2   0   3       2339.91       2585.70        33.72 o
  -1   0   3       3385.98       3770.94        58.84 o
   0   0   3        753.51        802.62        10.73 o
   1   0   3        952.70       1043.55        22.43 o
   2   0   3          0.09          0.11         0.22 o
   3   0   3         35.95         44.96         1.24 o
   4   0   3        151.28        176.27         3.33 o
   5   0   3        457.99        421.07        11.46 o
   6   0   3         76.52         79.70         2.52 o
   7   0   3         14.78         16.69         1.22 o
   8   0   3         63.96         61.53         3.00 o
   9   0   3        183.53        194.87         8.75 o
 -10   1   3         48.23         47.45         2.25 o
  -9   1   3          2.71          2.38         1.23 o
  -8   1   3         16.69         16.41         1.11 o
  -7   1   3         40.85         39.67         1.65 o
  -6   1   3         42.37         43.97         1.56 o
  -5   1   3          1.79          6.88         0.60 o
  -4   1   3        159.52        157.66         2.68 o
  -3   1   3          0.09          1.10         0.28 o
  -2   1   3        817.20        831.29        11.13 o
  -1   1   3        110.87        108.09         2.04 o
   0   1   3        498.26        490.47         9.18 o
   1   1   3        143.57        172.83         2.57 o
   2   1   3         11.23         13.47         0.44 o
   3   1   3         54.26         67.28         2.05 o
   4   1   3         93.75        137.25         3.96 o
   5   1   3          0.25          0.24         0.29 o
   6   1   3         86.31         79.25         2.59 o
   7   1   3        180.95        180.64         4.74 o
   8   1   3         36.19         36.57         1.90 o
   9   1   3         80.12         80.45         3.82 o
 -10   2   3        114.02        115.31         4.47 o
  -9   2   3          5.40          7.70         0.95 o
  -8   2   3        119.54        121.52         3.67 o
  -7   2   3         39.85         37.11         1.57 o
  -6   2   3          2.90          1.36         0.43 o
  -5   2   3        135.93        142.86         2.87 o
  -4   2   3          0.01          0.16         0.19 o
  -3   2   3        733.07        870.11        12.76 o
  -2   2   3          0.38          0.37         0.17 o
  -1   2   3          0.09          1.18         0.21 o
   0   2   3        984.99       1013.87        17.90 o
   1   2   3        460.55        477.26         7.80 o
   2   2   3         49.93         65.51         2.23 o
   3   2   3         38.37         21.75         0.77 o
   4   2   3         62.51         59.12         1.73 o
   5   2   3          7.68          5.54         0.69 o
   6   2   3         31.66         33.44         1.54 o
   7   2   3          2.45          2.92         0.73 o
   8   2   3         32.61         38.07         2.30 o
   9   2   3          3.77          3.23         0.70 o
 -10   3   3         44.05         43.06         4.80 o
  -9   3   3          0.00          0.36         0.46 o
  -8   3   3        195.92        193.30         5.02 o
  -7   3   3        175.89        166.34         4.33 o
  -6   3   3         21.59         21.73         1.10 o
  -5   3   3         14.01         12.82         0.76 o
  -4   3   3         26.02         24.21         0.85 o
  -3   3   3        356.72        388.26         5.64 o
  -2   3   3        241.65        305.47         4.44 o
  -1   3   3         18.79         28.45         0.67 o
   0   3   3        367.65        362.59         6.87 o
   1   3   3        166.62        175.19         4.18 o
   2   3   3         22.14         18.40         0.84 o
   3   3   3         67.98         83.99         2.63 o
   4   3   3        323.27        362.90         7.18 o
   5   3   3        185.63        193.03         5.68 o
   6   3   3        364.20        332.89         6.80 o
   7   3   3         58.11         58.04         2.28 o
   8   3   3         10.07          8.66         1.15 o
   9   3   3         24.90         26.69         1.72 o
 -10   4   3         15.10         18.59         1.67 o
  -9   4   3         33.62         38.25         1.96 o
  -8   4   3        105.91         96.50         3.16 o
  -7   4   3        203.22        203.46         5.04 o
  -6   4   3          4.06          3.51         0.70 o
  -5   4   3        255.02        254.49         6.31 o
  -4   4   3         88.09         73.70         1.71 o
  -3   4   3       1058.51       1134.67        18.41 o
  -2   4   3         29.35         33.05         0.81 o
  -1   4   3       1273.65       1469.73        19.43 o
   0   4   3          3.04          0.71         0.25 o
   1   4   3        735.17        769.42        12.64 o
   2   4   3         27.86         37.22         1.03 o
   3   4   3        645.61        642.65         9.80 o
   4   4   3        145.79        152.22         3.31 o
   5   4   3         56.70         51.12         1.54 o
   6   4   3         28.74         29.02         1.55 o
   7   4   3         26.98         22.82         1.45 o
   8   4   3          8.98          9.41         1.38 o
   9   4   3          0.47          0.24         0.68 o
 -10   5   3          0.12          0.64         0.51 o
  -9   5   3         31.29         28.82         2.03 o
  -8   5   3         37.40         34.87         1.79 o
  -7   5   3        184.06        178.35         6.14 o
  -6   5   3         63.85         69.55         2.43 o
  -5   5   3          8.53          5.48         0.78 o
  -4   5   3         88.11         79.75         2.52 o
  -3   5   3         67.08         63.19         1.41 o
  -2   5   3         83.78         90.47         1.64 o
  -1   5   3       1339.97       1474.39        18.44 o
   0   5   3         78.82         72.00         1.76 o
   1   5   3         75.04         72.25         1.90 o
   2   5   3        138.73        155.43         3.22 o
   3   5   3        123.34        111.49         2.60 o
   4   5   3         35.40         38.42         1.43 o
   5   5   3        740.15        715.58        12.46 o
   6   5   3          8.52          9.89         0.91 o
   7   5   3          5.20          3.53         0.94 o
   8   5   3         15.86         12.23         1.53 o
  -9   6   3          5.68          4.64         0.99 o
  -8   6   3          7.38          6.81         0.94 o
  -7   6   3          4.26          2.86         0.62 o
  -6   6   3         39.41         36.85         1.75 o
  -5   6   3         79.79         79.11         2.53 o
  -4   6   3        126.48        116.86         2.82 o
  -3   6   3          4.65          5.08         0.53 o
  -2   6   3         10.59          4.92         0.37 o
  -1   6   3        435.52        406.66         6.56 o
   0   6   3        569.95        566.67         9.65 o
   1   6   3          0.05          1.25         0.35 o
   2   6   3         50.94         43.53         1.65 o
   3   6   3         91.65         91.01         2.67 o
   4   6   3        106.03        101.70         2.98 o
   5   6   3        290.74        275.22         6.22 o
   6   6   3          3.37          3.30         0.70 o
   7   6   3        121.12        121.65         3.41 o
   8   6   3         23.84         25.97         2.43 o
  -9   7   3          2.54          4.13         0.94 o
  -8   7   3          0.80          0.64         1.17 o
  -7   7   3          0.11          0.36         0.52 o
  -6   7   3          6.33          6.84         0.91 o
  -5   7   3        315.80        333.93         7.27 o
  -4   7   3          1.88          3.20         0.59 o
  -3   7   3        114.05        115.91         3.32 o
  -2   7   3          0.57          0.50         0.31 o
  -1   7   3         88.18         92.34         2.37 o
   0   7   3        142.51        139.57         3.56 o
   1   7   3         19.36         23.67         1.43 o
   2   7   3         45.66         46.39         1.88 o
   3   7   3         55.89         58.90         2.19 o
   4   7   3          0.99          0.64         0.55 o
   5   7   3        146.13        139.18         3.92 o
   6   7   3          4.80          2.87         0.73 o
   7   7   3        288.61        277.20         7.39 o
  -9   8   3          1.57          2.07         0.84 o
  -8   8   3         12.38         15.04         1.46 o
  -7   8   3         43.66         42.12         2.39 o
  -6   8   3          4.87          4.91         1.18 o
  -5   8   3         87.03         84.32         4.22 o
  -4   8   3         23.43         26.61         2.36 o
  -3   8   3        351.91        330.20         8.47 o
  -2   8   3        134.80        117.58         3.93 o
  -1   8   3        224.67        209.31         6.74 o
   0   8   3        135.61        122.48         3.38 o
   1   8   3         75.48         59.38         2.16 o
   2   8   3        289.32        277.70         6.34 o
   3   8   3        244.42        225.79         5.49 o
   4   8   3        158.53        134.93         3.91 o
   5   8   3          6.23          7.56         1.04 o
   6   8   3          0.47          0.27         0.53 o
   7   8   3          8.26          9.76         1.25 o
  -8   9   3          0.43          1.92         0.77 o
  -7   9   3        124.45        126.37         5.63 o
  -6   9   3         13.50         13.82         4.35 o
  -5   9   3          0.94          2.72         0.97 o
  -4   9   3          6.41          7.99         2.36 o
  -3   9   3        172.94        177.88         6.43 o
  -2   9   3          0.69          0.93         0.67 o
  -1   9   3         87.81         91.04         4.35 o
   0   9   3          3.89          5.69         0.81 o
   1   9   3         35.98         23.48         1.73 o
   2   9   3         75.43         88.68         2.90 o
   3   9   3        125.92        112.27         3.49 o
   4   9   3          7.28          4.94         0.89 o
   5   9   3         25.10         25.87         1.69 o
   6   9   3        101.00         91.92         4.36 o
  -8  10   3         18.52         18.71         2.27 o
  -7  10   3         67.22         63.76         4.54 o
  -6  10   3        150.05        148.13         6.31 o
  -5  10   3          1.00          0.57         0.63 o
  -4  10   3         14.55         18.53         3.68 o
  -3  10   3          0.65          2.57         1.00 o
  -2  10   3          0.36          0.26         0.57 o
  -1  10   3          3.02          3.35         1.14 o
   0  10   3         10.84          5.67         1.29 o
   1  10   3         53.15         62.73         2.93 o
   2  10   3          0.20          2.55         0.64 o
   3  10   3        104.39         96.14         3.25 o
   4  10   3          0.41          0.16         0.38 o
   5  10   3         11.26         10.92         1.25 o
  -7  11   3          4.77          5.75         1.98 o
  -6  11   3          0.79          0.21         0.73 o
  -5  11   3         46.86         43.99         3.17 o
  -4  11   3         31.63         31.60         2.72 o
  -3  11   3          9.06          8.31         2.83 o
  -2  11   3          4.91          5.48         1.40 o
  -1  11   3         41.67         38.72         3.21 o
   0  11   3          1.88          2.20         0.97 o
   1  11   3         85.90         85.44         4.54 o
   2  11   3          5.35          3.78         0.92 o
   3  11   3          0.88          1.50         0.69 o
   4  11   3          0.42          1.16         0.65 o
  -6  12   3         22.52         31.09         2.72 o
  -5  12   3          0.38          0.00         0.54 o
  -4  12   3          4.45          4.72         2.83 o
  -3  12   3          0.04          0.38         1.89 o
  -2  12   3          2.42          3.02         2.65 o
  -1  12   3         39.21         39.78         3.14 o
   0  12   3         20.34         20.61         2.83 o
   1  12   3          1.20          2.59         2.08 o
   2  12   3          1.67          1.21         1.23 o
   3  12   3          1.65          1.12         0.57 o
  -4  13   3          9.05          9.45         3.40 o
  -3  13   3         13.02         16.06         4.54 o
  -2  13   3         20.19         12.47         3.97 o
  -1  13   3         48.98         59.47         7.27 o
   0  13   3        118.69        121.21         5.99 o
   1  13   3          4.79          5.56         1.65 o
   0 -14   4          0.37          0.00         0.76 o
   1 -14   4          5.77          5.48         1.51 o
  -2 -13   4         65.85         85.79         6.05 o
  -1 -13   4        116.34        144.53         8.31 o
   0 -13   4          2.98          2.65         1.32 o
   1 -13   4          4.78          6.38         1.29 o
   2 -13   4          1.71          2.01         0.76 o
   3 -13   4          2.16          3.79         0.80 o
   4 -13   4          2.35          1.48         0.57 o
  -2 -12   4         51.19         58.17         3.44 o
  -1 -12   4         16.94         19.17         2.17 o
   0 -12   4         33.63         37.58         2.63 o
   1 -12   4         45.81         55.91         3.27 o
   2 -12   4         18.87         19.08         1.92 o
   3 -12   4          0.02          0.37         0.40 o
   4 -12   4         40.13         46.14         2.44 o
   5 -12   4         13.93         13.72         1.41 o
  -5 -11   4          9.33          5.59         1.34 o
  -4 -11   4        111.67        118.94         8.22 o
  -3 -11   4        114.36        120.75         5.76 o
  -2 -11   4          0.70          0.19         1.32 o
  -1 -11   4          0.11          0.11         0.45 o
   0 -11   4         35.14         36.02         2.55 o
   1 -11   4         63.11         66.86         2.77 o
   2 -11   4          1.67          1.23         0.47 o
   3 -11   4          0.56          0.75         0.42 o
   4 -11   4          0.22          0.78         0.52 o
   5 -11   4         10.36          9.86         1.07 o
   6 -11   4         63.78         67.74         2.29 o
  -6 -10   4          0.51          0.92         0.55 o
  -5 -10   4         14.87         17.65         1.65 o
  -4 -10   4         20.36         26.00         2.53 o
  -3 -10   4        469.14        489.27        12.41 o
  -2 -10   4        227.00        240.74         9.35 o
  -1 -10   4         77.87         74.00         3.71 o
   0 -10   4         96.15         94.39         3.36 o
   1 -10   4          0.08          0.09         0.35 o
   2 -10   4          2.42          1.85         0.55 o
   3 -10   4          6.35          5.00         0.84 o
   4 -10   4         36.65         34.75         1.70 o
   5 -10   4          5.01          3.91         0.70 o
   6 -10   4         60.55         61.75         2.78 o
   7 -10   4          4.12          3.44         1.12 o
  -7  -9   4          6.00          2.65         0.80 o
  -6  -9   4         21.42         25.39         2.15 o
  -5  -9   4          1.34          2.03         0.73 o
  -4  -9   4         39.53         42.23         3.14 o
  -3  -9   4        255.22        264.54         7.47 o
  -2  -9   4          4.96          5.59         1.03 o
  -1  -9   4        655.39        649.74        26.63 o
   0  -9   4          0.09          0.12         0.46 o
   1  -9   4          5.51          7.26         1.09 o
   2  -9   4        106.51         92.41         2.77 o
   3  -9   4          1.75          5.57         0.80 o
   4  -9   4         68.78         56.31         2.10 o
   5  -9   4         73.91         68.85         2.31 o
   6  -9   4          0.98          0.95         0.78 o
   7  -9   4          4.53          7.15         1.27 o
   8  -9   4         71.21         82.60         3.45 o
  -8  -8   4         67.94         66.40         3.42 o
  -7  -8   4         24.65         26.85         1.96 o
  -6  -8   4         16.44         20.27         1.72 o
  -5  -8   4          0.51          0.44         0.55 o
  -4  -8   4         40.63         41.96         1.97 o
  -3  -8   4        330.05        329.23         8.67 o
  -2  -8   4        212.65        207.94         4.96 o
  -1  -8   4       2413.71       2420.29        38.81 o
   0  -8   4        597.88        586.36        11.39 o
   1  -8   4         36.05         39.11         1.59 o
   2  -8   4        202.63        191.02         4.46 o
   3  -8   4         77.24         70.27         2.24 o
   4  -8   4        112.95        115.24         3.11 o
   5  -8   4        231.32        194.81         4.19 o
   6  -8   4          4.78          3.39         0.89 o
   7  -8   4          1.23          2.08         0.82 o
   8  -8   4          9.29          7.48         1.57 o
  -8  -7   4         19.63         20.65         3.09 o
  -7  -7   4         60.53         61.59         6.68 o
  -6  -7   4         11.23         15.41         1.74 o
  -5  -7   4         66.67         60.48         2.92 o
  -4  -7   4          1.23          1.57         0.67 o
  -3  -7   4          6.54          5.11         0.69 o
  -2  -7   4         21.57         18.22         0.88 o
  -1  -7   4         21.68         18.43         1.56 o
   0  -7   4        469.70        496.48         9.55 o
   1  -7   4         56.04         51.95         2.95 o
   2  -7   4         26.28         22.14         1.10 o
   3  -7   4        192.92        171.47         3.96 o
   4  -7   4         28.75         21.50         1.28 o
   5  -7   4          0.07          0.24         0.54 o
   6  -7   4          7.05          9.32         1.55 o
   7  -7   4         77.57         74.20         2.90 o
   8  -7   4          5.58          5.05         1.37 o
  -9  -6   4          0.02          1.39         0.74 o
  -8  -6   4         27.64         30.12         2.19 o
  -7  -6   4         17.16         21.31         1.88 o
  -6  -6   4          4.77          3.89         0.94 o
  -5  -6   4          7.14         10.66         1.38 o
  -4  -6   4         96.69        111.94         3.36 o
  -3  -6   4         90.42         73.21         1.89 o
  -2  -6   4        127.18        112.37         3.04 o
  -1  -6   4        213.65        201.11         3.80 o
   0  -6   4         29.44         30.93         1.09 o
   1  -6   4          5.54          7.13         0.53 o
   2  -6   4        311.27        300.27         6.05 o
   3  -6   4         97.87         96.82         3.27 o
   4  -6   4         36.86         34.11         1.89 o
   5  -6   4         70.64         56.08         2.18 o
   6  -6   4         21.10         23.73         1.69 o
   7  -6   4         38.71         39.87         2.04 o
   8  -6   4         34.86         34.15         2.34 o
   9  -6   4          0.61          0.00         0.63 o
  -9  -5   4         36.90         34.36         2.43 o
  -8  -5   4          0.04          0.64         0.60 o
  -7  -5   4          0.24          0.24         0.69 o
  -6  -5   4        236.03        236.21         6.95 o
  -5  -5   4        311.72        333.11         6.67 o
  -4  -5   4        414.37        414.75         6.97 o
  -3  -5   4        140.93        128.85         2.63 o
  -2  -5   4         16.38         21.88         0.74 o
  -1  -5   4         63.71         72.01         1.62 o
   0  -5   4         69.04         57.87         1.47 o
   1  -5   4        141.90        126.88         2.77 o
   2  -5   4        161.44        161.01         2.73 o
   3  -5   4         10.53         13.64         1.61 o
   4  -5   4        151.37        135.29         3.91 o
   5  -5   4          1.56          1.17         0.53 o
   6  -5   4        142.02        132.95         4.31 o
   7  -5   4          5.75          2.85         0.88 o
   8  -5   4          2.25          0.77         0.82 o
   9  -5   4         41.74         46.02         2.77 o
  -9  -4   4         85.72         81.17         3.78 o
  -8  -4   4          0.47          0.00         0.43 o
  -7  -4   4          1.37          2.15         0.84 o
  -6  -4   4        156.06        164.16         3.91 o
  -5  -4   4        303.07        293.45         4.92 o
  -4  -4   4        213.88        204.31         3.60 o
  -3  -4   4         20.66         24.94         0.83 o
  -2  -4   4         29.42         34.09         0.91 o
  -1  -4   4          2.67          1.22         0.23 o
   0  -4   4          6.56         13.16         0.64 o
   1  -4   4       1027.99       1153.75        15.32 o
   2  -4   4          0.45          1.79         0.37 o
   3  -4   4         11.10         12.35         0.59 o
   4  -4   4        981.95        932.02        26.01 o
   5  -4   4          2.60          3.44         0.94 o
   6  -4   4         96.13         91.68         3.60 o
   7  -4   4        284.91        292.96         7.84 o
   8  -4   4          8.35          8.97         2.56 o
   9  -4   4          0.18          0.45         0.85 o
  -9  -3   4        140.46        138.93         5.42 o
  -8  -3   4         13.00         12.87         1.97 o
  -7  -3   4         95.52         97.60         2.90 o
  -6  -3   4        174.54        175.56         4.06 o
  -5  -3   4         73.78         49.11         1.54 o
  -4  -3   4          0.05          0.30         0.22 o
  -3  -3   4        372.09        425.51         5.80 o
  -2  -3   4        716.30        728.92         9.98 o
  -1  -3   4        728.84        782.59        13.49 o
   0  -3   4        534.37        556.80        10.60 o
   1  -3   4       1128.76       1240.70        19.52 o
   2  -3   4         14.96         13.53         0.70 o
   3  -3   4        600.91        615.28        10.03 o
   4  -3   4        517.71        509.69         8.13 o
   5  -3   4        652.72        645.07        12.55 o
   6  -3   4         71.12         72.07         2.67 o
   7  -3   4        494.52        470.70        11.35 o
   8  -3   4          3.80          2.97         0.79 o
   9  -3   4          1.23          0.41         0.86 o
 -10  -2   4          2.27          0.46         0.60 o
  -9  -2   4         27.84         28.17         2.19 o
  -8  -2   4          7.04          5.43         1.10 o
  -7  -2   4        263.43        279.47         6.78 o
  -6  -2   4        624.94        619.84        11.01 o
  -5  -2   4          1.09          1.41         0.42 o
  -4  -2   4        158.64        189.05         3.82 o
  -3  -2   4         56.19         93.24         1.77 o
  -2  -2   4          0.04          0.33         0.11 o
  -1  -2   4         76.30         92.06         3.92 o
   0  -2   4          5.15          4.69         0.49 o
   1  -2   4        124.20        157.15         3.52 o
   2  -2   4          3.59          0.22         0.29 o
   3  -2   4        223.96        218.83         3.83 o
   4  -2   4        224.08        232.46         4.45 o
   5  -2   4         55.09         58.80         1.73 o
   6  -2   4        301.70        272.40         6.95 o
   7  -2   4         11.14         12.76         2.16 o
   8  -2   4         57.47         58.52         2.75 o
   9  -2   4         39.29         39.72         3.22 o
 -10  -1   4          2.62          2.07         0.94 o
  -9  -1   4          4.30          4.36         0.95 o
  -8  -1   4          1.73          1.51         0.51 o
  -7  -1   4         77.61         75.31         2.37 o
  -6  -1   4        399.55        402.09         7.53 o
  -5  -1   4         41.63         48.90         1.45 o
  -4  -1   4       4321.63       4715.44        61.57 o
  -3  -1   4        413.07        444.13         6.32 o
  -2  -1   4        481.83        502.78         6.96 o
  -1  -1   4          0.78          0.91         0.30 o
   0  -1   4       1225.20       1304.56        18.81 o
   1  -1   4        851.25        955.16        17.88 o
   2  -1   4       1149.66       1330.50        28.72 o
   3  -1   4       1312.24       1453.99        30.79 o
   4  -1   4        250.81        257.45         5.25 o
   5  -1   4         42.10         37.34         1.42 o
   6  -1   4          7.00          5.11         0.82 o
   7  -1   4         32.02         29.90         2.79 o
   8  -1   4         42.28         46.25         3.60 o
   9  -1   4         35.94         36.69         2.47 o
 -10   0   4          3.53          2.63         1.06 o
  -9   0   4         32.51         34.68         2.02 o
  -8   0   4         19.57         21.95         1.31 o
  -7   0   4         39.70         41.09         1.71 o
  -6   0   4          8.87          9.80         0.91 o
  -5   0   4         12.67         11.99         0.71 o
  -4   0   4       3585.91       3858.78        50.36 o
  -3   0   4       2890.14       3151.98        41.16 o
  -2   0   4         40.46         62.23         1.21 o
  -1   0   4          2.83          3.65         0.33 o
   0   0   4        219.75        208.20         4.20 o
   1   0   4         28.56         30.51         1.27 o
   2   0   4       3111.46       3690.30        73.44 o
   3   0   4         42.81         39.35         0.88 o
   4   0   4          4.73          2.44         0.34 o
   5   0   4        247.35        257.03         5.61 o
   6   0   4        219.90        203.76         4.87 o
   7   0   4          7.24          6.87         0.90 o
   8   0   4         21.69         20.55         2.57 o
   9   0   4         23.94         23.24         2.89 o
 -10   1   4         12.88         18.05         1.68 o
  -9   1   4          7.48         10.80         1.34 o
  -8   1   4         35.36         35.83         2.25 o
  -7   1   4         12.30         12.69         0.99 o
  -6   1   4         46.40         46.82         1.83 o
  -5   1   4         28.31         22.28         1.04 o
  -4   1   4       1273.11       1344.15        18.06 o
  -3   1   4       2072.59       2231.04        29.36 o
  -2   1   4         12.34         11.34         0.46 o
  -1   1   4         66.03         59.96         1.24 o
   0   1   4       2492.36       2801.48        50.70 o
   1   1   4         14.01         19.68         0.63 o
   2   1   4       1157.36       1253.11        16.97 o
   3   1   4        116.74        155.33         3.34 o
   4   1   4        205.68        209.22         3.93 o
   5   1   4        249.26        236.35         5.32 o
   6   1   4        311.38        289.73         8.94 o
   7   1   4        178.54        165.25         4.64 o
   8   1   4          2.79          2.50         0.69 o
   9   1   4          2.01          2.29         0.85 o
 -10   2   4         80.68         86.39         7.62 o
  -9   2   4         17.07         18.82         1.57 o
  -8   2   4        123.05        132.78         3.91 o
  -7   2   4          1.35          0.61         0.38 o
  -6   2   4          5.11          4.78         0.67 o
  -5   2   4        218.80        230.87         4.20 o
  -4   2   4        353.61        334.82         5.07 o
  -3   2   4       1948.13       2113.43        27.84 o
  -2   2   4         58.59         72.00         1.37 o
  -1   2   4         76.42         69.88         1.83 o
   0   2   4        504.72        517.64         8.39 o
   1   2   4        178.64        168.01         2.58 o
   2   2   4        555.54        600.57         9.10 o
   3   2   4         32.12         43.98         1.23 o
   4   2   4        501.65        488.67         8.82 o
   5   2   4        203.10        192.22         4.22 o
   6   2   4        100.36         99.03         2.81 o
   7   2   4         14.20         12.46         1.22 o
   8   2   4         30.90         34.94         1.81 o
   9   2   4         54.55         58.19         2.44 o
 -10   3   4          0.01          2.33         0.74 o
  -9   3   4          8.44          8.89         1.20 o
  -8   3   4         57.36         56.53         2.34 o
  -7   3   4         32.27         34.68         1.72 o
  -6   3   4        100.57        108.39         2.80 o
  -5   3   4         17.49         15.20         0.80 o
  -4   3   4         27.78         33.73         1.00 o
  -3   3   4          3.00          4.10         0.46 o
  -2   3   4       1612.94       1806.85        23.83 o
  -1   3   4       1459.18       1563.99        20.97 o
   0   3   4        440.45        442.33        13.70 o
   1   3   4        174.40        170.93         4.14 o
   2   3   4        282.41        334.70         4.94 o
   3   3   4        134.98        121.08         3.23 o
   4   3   4        189.23        149.00         3.42 o
   5   3   4         81.37         77.10         2.34 o
   6   3   4          2.00          1.67         0.62 o
   7   3   4         64.96         69.20         2.50 o
   8   3   4         25.10         25.69         1.65 o
   9   3   4         54.50         56.78         2.73 o
 -10   4   4         18.05         18.36         1.95 o
  -9   4   4          6.15          7.05         1.32 o
  -8   4   4         74.27         75.21         3.33 o
  -7   4   4         22.97         22.25         1.37 o
  -6   4   4         85.40         85.34         2.74 o
  -5   4   4         19.00         19.39         0.91 o
  -4   4   4         96.53        105.97         2.65 o
  -3   4   4         63.15         59.56         1.35 o
  -2   4   4         97.99         80.38         1.49 o
  -1   4   4       1430.12       1516.79        23.95 o
   0   4   4         67.53         90.56         2.34 o
   1   4   4        146.25        161.90         4.52 o
   2   4   4        218.08        246.73         6.12 o
   3   4   4        609.14        648.39        14.23 o
   4   4   4        750.90        720.17        17.16 o
   5   4   4        370.63        346.29         6.96 o
   6   4   4          0.01          0.08         0.58 o
   7   4   4         62.82         61.33         2.70 o
   8   4   4         68.07         68.34         3.04 o
 -10   5   4          4.88          5.09         1.09 o
  -9   5   4          1.91          1.57         0.64 o
  -8   5   4         36.18         42.84         2.47 o
  -7   5   4         21.07         24.64         1.86 o
  -6   5   4          1.87          1.49         0.53 o
  -5   5   4          1.97          0.64         0.30 o
  -4   5   4         33.27         29.06         0.97 o
  -3   5   4        280.87        275.70         4.87 o
  -2   5   4        634.68        651.06         8.56 o
  -1   5   4        263.03        285.30         4.72 o
   0   5   4         50.99         50.48         1.78 o
   1   5   4        468.99        467.89         9.10 o
   2   5   4        269.30        222.05         7.15 o
   3   5   4         59.52         60.35         1.97 o
   4   5   4        417.68        374.21         7.68 o
   5   5   4        163.15        140.46         4.61 o
   6   5   4        129.26        122.45         4.50 o
   7   5   4        196.66        196.94         5.61 o
   8   5   4        116.33        118.86         4.26 o
  -9   6   4          4.58          2.62         0.84 o
  -8   6   4         21.01         22.82         1.74 o
  -7   6   4         80.34         83.50         3.40 o
  -6   6   4          1.61          0.00         0.41 o
  -5   6   4         46.09         44.84         2.19 o
  -4   6   4         90.35         86.14         2.68 o
  -3   6   4        144.84        140.17         3.50 o
  -2   6   4        280.71        320.14         5.47 o
  -1   6   4          1.60          2.00         0.41 o
   0   6   4         66.85         49.91         2.11 o
   1   6   4         52.77         46.65         1.70 o
   2   6   4         10.38         10.31         0.92 o
   3   6   4          0.14          0.39         0.40 o
   4   6   4         57.95         53.27         2.01 o
   5   6   4        147.87        139.52         3.69 o
   6   6   4         32.39         33.35         2.43 o
   7   6   4         57.09         56.94         3.22 o
   8   6   4          0.05          0.56         1.00 o
  -9   7   4         90.08        102.06         4.14 o
  -8   7   4          0.03          0.31         0.52 o
  -7   7   4         65.12         70.42         3.16 o
  -6   7   4        113.18        102.08         3.82 o
  -5   7   4         16.95         14.28         1.63 o
  -4   7   4        356.06        323.98         8.32 o
  -3   7   4        212.54        218.91         5.17 o
  -2   7   4         75.89         68.22         2.22 o
  -1   7   4         10.60          3.99         0.60 o
   0   7   4        166.09        167.69         4.09 o
   1   7   4          3.86          3.11         0.65 o
   2   7   4         38.01         38.51         1.71 o
   3   7   4         10.97         12.99         1.09 o
   4   7   4         25.68         23.68         1.44 o
   5   7   4          0.88          1.20         0.57 o
   6   7   4        135.85        134.38         3.68 o
   7   7   4         57.87         58.81         3.38 o
  -9   8   4         35.75         46.60         4.63 o
  -8   8   4         12.79         14.97         1.89 o
  -7   8   4         99.01        104.06         4.95 o
  -6   8   4        278.10        281.31         9.69 o
  -5   8   4         37.16         41.68         2.85 o
  -4   8   4         15.97         13.51         1.50 o
  -3   8   4          3.45          5.52         1.09 o
  -2   8   4        358.04        338.42         6.59 o
  -1   8   4        849.18        787.50        15.08 o
   0   8   4        521.15        466.20         9.57 o
   1   8   4         66.22         70.10         2.46 o
   2   8   4         45.50         49.49         2.07 o
   3   8   4        116.79        113.47         3.41 o
   4   8   4        129.68        125.53         3.72 o
   5   8   4         17.71         15.36         1.30 o
   6   8   4         82.59         80.71         2.81 o
   7   8   4         26.48         25.24         2.90 o
  -8   9   4          0.00          0.94         0.85 o
  -7   9   4        115.19        127.07         6.33 o
  -6   9   4        185.26        189.28         7.48 o
  -5   9   4        221.66        224.56         9.45 o
  -4   9   4          0.19          0.21         0.59 o
  -3   9   4        144.86        130.97         5.65 o
  -2   9   4         19.74         20.20         1.91 o
  -1   9   4         15.28         14.12         1.15 o
   0   9   4         80.71         64.89         2.42 o
   1   9   4         25.18         21.65         1.38 o
   2   9   4         21.32         19.17         1.41 o
   3   9   4         68.93         72.78         2.70 o
   4   9   4         50.15         57.77         2.51 o
   5   9   4          2.82          3.80         0.87 o
   6   9   4          5.33          4.24         0.83 o
  -7  10   4         23.20         26.57         2.40 o
  -6  10   4         54.56         72.10         4.08 o
  -5  10   4          0.28          1.02         1.23 o
  -4  10   4         12.11          7.94         2.46 o
  -3  10   4        218.91        230.15         8.61 o
  -2  10   4         23.66         28.53         2.45 o
  -1  10   4         24.18         24.41         2.31 o
   0  10   4         23.73         22.45         2.17 o
   1  10   4         33.91         33.77         1.80 o
   2  10   4        243.66        228.80         5.80 o
   3  10   4         80.68         82.09         2.97 o
   4  10   4        123.87        126.93         4.01 o
   5  10   4          3.50          3.31         0.79 o
  -6  11   4         11.61         16.37         2.74 o
  -5  11   4         13.20         18.43         2.83 o
  -4  11   4         42.51         49.70         5.29 o
  -3  11   4         32.39         36.85         4.91 o
  -2  11   4         60.10         64.64         4.06 o
  -1  11   4         19.43         18.97         2.93 o
   0  11   4          0.77          0.22         0.54 o
   1  11   4         17.39         21.01         1.77 o
   2  11   4        102.42         89.27         3.85 o
   3  11   4         10.48          9.79         1.32 o
   4  11   4          0.88          1.73         0.89 o
  -5  12   4          9.49          7.18         2.65 o
  -4  12   4        142.23        142.08        10.58 o
  -3  12   4          2.06          0.19         2.65 o
  -2  12   4         23.91         22.35         3.31 o
  -1  12   4         14.14          9.96         1.80 o
   0  12   4         40.30         35.89         2.94 o
   1  12   4         99.55        104.09         6.14 o
   2  12   4        101.95        113.32         5.52 o
   3  12   4          8.18          6.62         0.98 o
  -3  13   4          6.14          9.64         3.78 o
  -2  13   4         31.28         40.40         3.35 o
  -1  13   4          0.12          0.54         1.42 o
   0  13   4         87.74        108.67         7.75 o
   1  13   4         31.63         41.04         3.59 o
  -2 -13   5         33.05         40.54         2.77 o
  -1 -13   5         88.98         93.17         4.65 o
   0 -13   5         54.88         65.95         4.35 o
   1 -13   5         16.83         21.17         3.78 o
   2 -13   5          9.46         16.61         3.21 o
   3 -13   5         42.50         40.01         6.71 o
   4 -13   5         19.74         19.30         2.01 o
  -4 -12   5          7.29         11.90         3.02 o
  -3 -12   5          2.20          2.83         1.32 o
  -2 -12   5          1.13          0.98         0.66 o
  -1 -12   5          9.58         11.63         1.54 o
   0 -12   5         25.77         21.28         1.91 o
   1 -12   5          0.72          0.84         0.56 o
   2 -12   5         51.41         55.29         2.45 o
   3 -12   5         80.93         82.92         3.55 o
   4 -12   5         77.16         90.18         4.05 o
   5 -12   5          1.26          2.38         1.00 o
  -5 -11   5          1.80          1.40         1.00 o
  -4 -11   5          5.61          4.70         1.32 o
  -3 -11   5          5.97          8.28         1.54 o
  -2 -11   5         30.96         27.97         3.59 o
  -1 -11   5          1.46          1.54         0.77 o
   0 -11   5          2.59          1.57         0.52 o
   1 -11   5         25.11         23.59         1.57 o
   2 -11   5        104.97        107.16         4.51 o
   3 -11   5         57.42         61.63         2.68 o
   4 -11   5         26.26         28.39         1.53 o
   5 -11   5          0.01          0.42         0.42 o
   6 -11   5         52.35         63.32         2.91 o
  -6 -10   5          3.97          2.15         1.04 o
  -5 -10   5         17.48         21.96         4.72 o
  -4 -10   5          1.61          1.22         0.60 o
  -3 -10   5          2.64          2.77         0.87 o
  -2 -10   5         30.80         29.49         4.25 o
  -1 -10   5          0.03          0.13         0.42 o
   0 -10   5         18.76         16.24         1.33 o
   1 -10   5          7.52          5.28         0.91 o
   2 -10   5          9.16          7.95         1.11 o
   3 -10   5          0.07          0.00         0.42 o
   4 -10   5          4.85          3.17         0.79 o
   5 -10   5          1.82          0.86         0.69 o
   6 -10   5         23.48         24.99         2.78 o
   7 -10   5         13.97         18.18         2.96 o
  -7  -9   5          3.90          2.89         1.01 o
  -6  -9   5         46.04         47.27         2.71 o
  -5  -9   5         44.10         49.23         3.54 o
  -4  -9   5          6.78          8.15         1.56 o
  -3  -9   5         19.33         18.49         1.58 o
  -2  -9   5          3.68          4.65         0.76 o
  -1  -9   5        150.13        148.92         4.51 o
   0  -9   5        369.31        337.87         8.23 o
   1  -9   5        431.19        400.96         9.45 o
   2  -9   5          0.09          0.46         0.46 o
   3  -9   5          2.24          1.06         0.47 o
   4  -9   5          3.91          3.64         0.57 o
   5  -9   5         31.73         29.17         2.33 o
   6  -9   5         87.18         88.31         3.32 o
   7  -9   5         34.19         36.04         2.26 o
  -7  -8   5         47.74         57.54         3.05 o
  -6  -8   5         75.77         78.97         3.64 o
  -5  -8   5         21.05         18.94         2.27 o
  -4  -8   5          1.28          1.27         0.68 o
  -3  -8   5        141.32        141.80         4.71 o
  -2  -8   5         83.58         85.55         2.73 o
  -1  -8   5        445.90        470.09         9.51 o
   0  -8   5        424.74        400.09         9.28 o
   1  -8   5         90.44         89.90         2.61 o
   2  -8   5          4.47          2.90         0.79 o
   3  -8   5        262.62        225.32         5.00 o
   4  -8   5          5.16          2.29         0.82 o
   5  -8   5         33.52         33.64         2.06 o
   6  -8   5          7.73          9.94         1.27 o
   7  -8   5          0.35          0.52         0.77 o
   8  -8   5         18.76         22.31         1.86 o
  -8  -7   5          9.50         12.09         1.70 o
  -7  -7   5        130.10        130.14         4.99 o
  -6  -7   5         55.83         55.00         2.88 o
  -5  -7   5         98.44        104.55         5.06 o
  -4  -7   5        121.55        128.86         4.45 o
  -3  -7   5         17.07         16.32         1.13 o
  -2  -7   5         59.52         53.28         1.97 o
  -1  -7   5          3.59          2.87         0.57 o
   0  -7   5        172.05        166.74         3.49 o
   1  -7   5         56.39         63.86         1.96 o
   2  -7   5          8.04          6.91         0.73 o
   3  -7   5         75.98         67.14         1.95 o
   4  -7   5          6.93          7.90         1.10 o
   5  -7   5          8.62          4.40         0.88 o
   6  -7   5          1.31          0.67         0.64 o
   7  -7   5         15.21         12.77         1.36 o
   8  -7   5         62.33         69.28         3.37 o
  -8  -6   5          3.66          3.73         1.13 o
  -7  -6   5        147.22        156.16         5.54 o
  -6  -6   5         33.23         33.38         2.84 o
  -5  -6   5         34.07         36.43         1.88 o
  -4  -6   5        125.89        123.69         3.60 o
  -3  -6   5        224.63        219.53         4.55 o
  -2  -6   5        510.26        509.88         9.95 o
  -1  -6   5         21.22         33.22         1.14 o
   0  -6   5        241.71        216.72         4.16 o
   1  -6   5        236.34        250.83         4.66 o
   2  -6   5        266.84        276.67         5.92 o
   3  -6   5         91.06         81.43         2.72 o
   4  -6   5         53.25         51.06         3.20 o
   5  -6   5         93.01         70.55         2.46 o
   6  -6   5          7.01          8.66         1.52 o
   7  -6   5        131.29        132.36         3.97 o
   8  -6   5         27.92         27.28         1.95 o
  -9  -5   5          1.67          1.29         0.81 o
  -8  -5   5          0.28          0.73         0.49 o
  -7  -5   5         79.26         81.07         3.63 o
  -6  -5   5         92.51        105.77         4.55 o
  -5  -5   5          4.71          4.21         0.86 o
  -4  -5   5        101.43         95.50         2.54 o
  -3  -5   5         99.34        106.97         2.64 o
  -2  -5   5        334.08        334.68         8.01 o
  -1  -5   5         85.78         93.27         2.98 o
   0  -5   5        212.45        246.82         6.28 o
   1  -5   5         15.61         13.83         0.58 o
   2  -5   5        115.69        118.11         3.89 o
   3  -5   5         37.96         27.24         1.73 o
   4  -5   5          0.81          0.97         0.46 o
   5  -5   5        217.36        197.61         4.78 o
   6  -5   5         98.74         96.43         3.07 o
   7  -5   5         11.57         19.92         1.36 o
   8  -5   5          7.06          7.70         1.28 o
   9  -5   5         16.66          9.67         2.06 o
  -9  -4   5         69.43         75.27         3.73 o
  -8  -4   5          0.15          0.00         0.48 o
  -7  -4   5        103.50        111.68         4.36 o
  -6  -4   5         59.50         61.50         2.95 o
  -5  -4   5          0.46          0.69         0.57 o
  -4  -4   5         70.77         73.55         3.05 o
  -3  -4   5        449.17        416.16         6.75 o
  -2  -4   5          3.53          1.09         0.19 o
  -1  -4   5         25.86         42.12         1.67 o
   0  -4   5       2684.41       3069.52        43.77 o
   1  -4   5        457.32        493.31         6.91 o
   2  -4   5        541.36        554.13         9.15 o
   3  -4   5          7.59          5.66         0.48 o
   4  -4   5         71.05         67.57         3.14 o
   5  -4   5        829.40        793.72        15.34 o
   6  -4   5        870.97        803.18        15.77 o
   7  -4   5        200.73        200.83         5.87 o
   8  -4   5         82.68         82.41         6.06 o
   9  -4   5          5.39          4.53         0.90 o
  -9  -3   5         27.02         29.69         2.27 o
  -8  -3   5         81.02         85.53         3.81 o
  -7  -3   5         16.05         17.41         1.66 o
  -6  -3   5        237.42        243.44        10.93 o
  -5  -3   5         84.27         87.73         2.86 o
  -4  -3   5         33.60         42.27         1.10 o
  -3  -3   5        234.65        231.96         3.93 o
  -2  -3   5         20.66         13.50         0.71 o
  -1  -3   5        190.66        191.26         3.99 o
   0  -3   5        377.32        408.59         5.66 o
   1  -3   5        707.29        773.60        12.41 o
   2  -3   5         19.10         14.72         0.90 o
   3  -3   5          4.98          2.91         0.27 o
   4  -3   5          0.52          0.52         0.22 o
   5  -3   5          0.49          0.23         0.69 o
   6  -3   5        201.60        219.09         5.93 o
   7  -3   5         10.37          8.69         1.12 o
   8  -3   5        122.31        112.67         4.10 o
   9  -3   5         50.11         54.11         3.06 o
 -10  -2   5          3.49          1.68         0.65 o
  -9  -2   5         44.09         40.11         2.59 o
  -8  -2   5          9.66          8.99         1.41 o
  -7  -2   5         32.81         36.84         2.32 o
  -6  -2   5        167.41        166.96         6.13 o
  -5  -2   5        337.73        320.18         5.57 o
  -4  -2   5        111.43        112.74         2.18 o
  -3  -2   5        104.92        109.14         2.01 o
  -2  -2   5        389.88        401.68         8.01 o
  -1  -2   5        129.34        120.84         2.82 o
   0  -2   5         19.21         13.14         0.36 o
   1  -2   5        275.90        294.90         5.67 o
   2  -2   5         47.95         40.98         1.39 o
   3  -2   5         50.00         57.12         2.13 o
   4  -2   5        251.67        212.88         4.39 o
   5  -2   5          0.07          0.29         0.26 o
   6  -2   5         43.23         43.98         2.02 o
   7  -2   5          0.71          0.85         0.60 o
   8  -2   5         31.51         31.57         1.88 o
   9  -2   5        100.22        105.12         4.10 o
 -10  -1   5         13.00         12.45         1.96 o
  -9  -1   5          0.91          1.13         0.76 o
  -8  -1   5          5.58          3.47         0.95 o
  -7  -1   5          7.75          8.25         1.06 o
  -6  -1   5          5.98          6.00         0.74 o
  -5  -1   5        143.68        171.26         3.11 o
  -4  -1   5        417.54        448.54         6.55 o
  -3  -1   5       2404.26       2812.03        36.86 o
  -2  -1   5        389.24        380.01         5.92 o
  -1  -1   5        179.58        167.97         3.37 o
   0  -1   5         73.65         74.02         2.35 o
   1  -1   5        233.55        227.70         4.85 o
   2  -1   5         13.15         15.62         1.41 o
   3  -1   5        465.73        503.62        10.18 o
   4  -1   5        323.10        320.57         7.38 o
   5  -1   5         37.83         43.46         1.61 o
   6  -1   5         89.69         83.85         2.58 o
   7  -1   5         98.72         95.24         3.46 o
   8  -1   5         23.72         26.12         1.74 o
   9  -1   5         80.15         83.56         3.61 o
 -10   0   5          3.28          2.02         1.03 o
  -9   0   5          1.04          0.45         0.64 o
  -8   0   5         24.18         24.56         1.94 o
  -7   0   5          0.29          0.62         0.58 o
  -6   0   5         98.32         87.81         2.23 o
  -5   0   5         25.99         24.26         1.11 o
  -4   0   5          2.77          3.85         0.44 o
  -3   0   5        189.68        169.07         2.78 o
  -2   0   5        888.19        964.74        14.19 o
  -1   0   5        316.94        391.05         6.70 o
   0   0   5         59.10         66.43         2.03 o
   1   0   5        106.78        115.41         3.50 o
   2   0   5          0.74          6.31         0.67 o
   3   0   5        681.92        730.57        15.55 o
   4   0   5        223.35        225.63         3.82 o
   5   0   5          3.04          4.51         0.63 o
   6   0   5         87.48         80.30         2.57 o
   7   0   5        175.19        171.49         4.56 o
   8   0   5         44.52         46.86         2.41 o
   9   0   5          6.42          5.82         1.17 o
 -10   1   5         44.02         42.75         4.91 o
  -9   1   5         11.42          6.98         1.50 o
  -8   1   5         21.00         21.08         1.47 o
  -7   1   5         81.56         79.01         2.83 o
  -6   1   5         44.93         42.14         1.61 o
  -5   1   5        175.93        181.62         3.22 o
  -4   1   5        180.72        170.21         3.19 o
  -3   1   5        124.62        126.34         2.23 o
  -2   1   5        237.38        283.33         4.60 o
  -1   1   5        109.50        106.71         2.65 o
   0   1   5        149.77        163.22         3.34 o
   1   1   5        301.45        372.67         7.31 o
   2   1   5        112.10        143.17         2.61 o
   3   1   5          2.43          0.81         0.23 o
   4   1   5         13.79         12.64         0.75 o
   5   1   5        133.84        121.03         3.00 o
   6   1   5        133.66        135.31         3.66 o
   7   1   5        235.36        222.25         5.08 o
   8   1   5        187.87        177.85         4.52 o
   9   1   5         12.09         12.41         1.48 o
 -10   2   5         42.85         41.97         3.21 o
  -9   2   5        146.10        152.87         5.33 o
  -8   2   5          0.13          0.40         0.46 o
  -7   2   5        107.68        114.16         3.48 o
  -6   2   5         18.03         15.33         0.97 o
  -5   2   5          0.49          0.15         0.25 o
  -4   2   5         35.95         48.92         1.27 o
  -3   2   5        191.88        199.98         3.23 o
  -2   2   5        159.75        184.21         3.20 o
  -1   2   5        181.45        184.46         3.15 o
   0   2   5        255.98        294.96         5.01 o
   1   2   5          4.27          2.53         0.28 o
   2   2   5          2.19          0.61         0.22 o
   3   2   5          1.74          0.81         0.25 o
   4   2   5          0.10          2.52         0.59 o
   5   2   5         40.62         39.84         1.56 o
   6   2   5          4.02          4.50         0.74 o
   7   2   5          2.99          1.99         0.60 o
   8   2   5          9.83          9.22         1.04 o
   9   2   5          5.19          4.31         1.33 o
 -10   3   5          0.55          0.49         0.70 o
  -9   3   5         32.45         31.02         2.18 o
  -8   3   5         20.70         23.11         1.89 o
  -7   3   5         56.01         59.48         2.37 o
  -6   3   5          2.87          2.05         0.62 o
  -5   3   5        119.56        124.60         2.68 o
  -4   3   5         21.98         33.11         1.52 o
  -3   3   5        284.62        302.30         4.60 o
  -2   3   5          0.38          0.74         0.21 o
  -1   3   5        689.38        695.82        10.54 o
   0   3   5         35.36         39.29         1.09 o
   1   3   5        473.00        488.86         9.15 o
   2   3   5        558.99        614.02        11.70 o
   3   3   5         22.05         20.10         1.02 o
   4   3   5        148.02        145.09         3.39 o
   5   3   5        116.99        110.02         2.96 o
   6   3   5         30.71         30.94         1.67 o
   7   3   5         14.70         16.17         1.38 o
   8   3   5         36.09         35.65         2.11 o
 -10   4   5        106.14        104.65         4.33 o
  -9   4   5        112.19        107.24         4.62 o
  -8   4   5        171.37        171.25         6.53 o
  -7   4   5         47.12         44.46         2.41 o
  -6   4   5         30.29         32.25         1.62 o
  -5   4   5        159.59        152.26         4.82 o
  -4   4   5        125.98        135.37         2.59 o
  -3   4   5        192.28        219.90         3.57 o
  -2   4   5          4.11          0.44         0.29 o
  -1   4   5         33.06         35.16         1.20 o
   0   4   5        408.52        396.40         8.47 o
   1   4   5        372.23        375.95        13.02 o
   2   4   5         33.22         35.12         2.19 o
   3   4   5        887.82        864.59        18.89 o
   4   4   5          0.13          0.09         0.59 o
   5   4   5         99.27         85.81         2.93 o
   6   4   5          3.01          4.40         0.96 o
   7   4   5         27.96         29.08         1.87 o
   8   4   5         17.65         14.67         1.61 o
  -9   5   5         35.46         40.37         3.89 o
  -8   5   5          0.00          0.00         0.45 o
  -7   5   5          0.68          0.00         0.47 o
  -6   5   5        168.23        166.72         7.19 o
  -5   5   5          2.10          2.56         0.63 o
  -4   5   5          0.72          0.32         0.27 o
  -3   5   5        204.06        209.88         3.87 o
  -2   5   5        315.81        359.62         7.01 o
  -1   5   5         12.17          5.93         1.23 o
   0   5   5         48.53         61.19         2.20 o
   1   5   5          6.01          7.34         0.74 o
   2   5   5          8.10          9.43         1.04 o
   3   5   5       1415.55       1348.68        24.43 o
   4   5   5          4.99          4.08         0.94 o
   5   5   5          5.32          5.77         1.12 o
   6   5   5          2.44          3.15         1.14 o
   7   5   5          0.21          1.38         0.98 o
   8   5   5         63.55         59.71         3.35 o
  -9   6   5         20.94         23.79         1.81 o
  -8   6   5         15.44         15.97         1.44 o
  -7   6   5         47.17         46.49         2.52 o
  -6   6   5          9.83         10.68         1.27 o
  -5   6   5        127.15        123.25         4.21 o
  -4   6   5          8.45          5.09         0.74 o
  -3   6   5         35.91         41.82         1.49 o
  -2   6   5        474.66        469.15         8.44 o
  -1   6   5        608.85        595.80        11.50 o
   0   6   5        215.65        190.31         6.60 o
   1   6   5        125.86        117.59         3.13 o
   2   6   5        167.30        148.65         3.72 o
   3   6   5         17.22         16.95         1.14 o
   4   6   5         98.11         92.90         2.66 o
   5   6   5        263.50        253.79         7.31 o
   6   6   5          1.16          1.81         1.05 o
   7   6   5          6.44          3.51         1.37 o
  -9   7   5          0.64          2.34         1.04 o
  -8   7   5          0.06          0.72         0.63 o
  -7   7   5        184.71        197.70        13.13 o
  -6   7   5         46.76         47.54         3.78 o
  -5   7   5          8.14          6.55         1.26 o
  -4   7   5          0.35          0.91         0.60 o
  -3   7   5          0.57          0.48         0.41 o
  -2   7   5         22.68         21.63         1.16 o
  -1   7   5          4.97          8.92         0.96 o
   0   7   5        184.69        186.34         4.55 o
   1   7   5        802.16        779.26        14.93 o
   2   7   5         90.97         80.78         2.73 o
   3   7   5          4.34          4.38         0.78 o
   4   7   5          2.60          2.69         0.70 o
   5   7   5        111.12        112.30         4.32 o
   6   7   5        199.47        180.51         6.16 o
   7   7   5        127.88        129.56         5.18 o
  -8   8   5          3.77          3.02         1.13 o
  -7   8   5         10.36          8.95         1.98 o
  -6   8   5         13.52         12.67         1.86 o
  -5   8   5        180.66        183.33        11.62 o
  -4   8   5         22.90         23.21         2.36 o
  -3   8   5        117.66        113.49         5.03 o
  -2   8   5         29.17         32.38         1.46 o
  -1   8   5         90.59         72.13         2.51 o
   0   8   5         37.94         41.25         1.85 o
   1   8   5        182.46        165.70         4.30 o
   2   8   5         24.50         23.58         1.44 o
   3   8   5         45.16         45.70         2.02 o
   4   8   5         20.14         21.20         1.46 o
   5   8   5          4.76          5.00         0.73 o
   6   8   5         54.15         54.61         3.18 o
  -8   9   5         62.30         73.16         4.22 o
  -7   9   5          0.03          0.42         0.59 o
  -6   9   5          2.74          1.70         0.86 o
  -5   9   5         83.24         83.97         4.60 o
  -4   9   5         39.36         43.03         6.42 o
  -3   9   5        105.78        108.93         5.10 o
  -2   9   5        101.67        102.23         4.81 o
  -1   9   5          7.49          3.51         0.70 o
   0   9   5         29.81         40.68         2.48 o
   1   9   5        103.91         86.16         2.95 o
   2   9   5         77.76         76.78         2.78 o
   3   9   5         60.66         60.99         2.47 o
   4   9   5         14.15         13.02         1.25 o
   5   9   5         82.70         90.15         3.95 o
  -7  10   5          0.42          0.00         0.59 o
  -6  10   5          5.80          9.25         1.57 o
  -5  10   5          1.48          0.00         0.76 o
  -4  10   5          0.03          0.00         0.94 o
  -3  10   5         21.35         13.61         1.93 o
  -2  10   5         12.86          7.32         1.40 o
  -1  10   5         73.15         71.78         3.95 o
   0  10   5          5.91          7.82         1.25 o
   1  10   5         23.57         22.93         2.21 o
   2  10   5          0.26          1.07         0.57 o
   3  10   5          0.01          0.43         0.46 o
   4  10   5         50.11         49.06         3.14 o
   5  10   5          7.12          5.80         1.07 o
  -6  11   5          0.01          0.94         1.13 o
  -5  11   5         11.40         10.39         3.02 o
  -4  11   5          1.92          3.78         2.08 o
  -3  11   5         18.27         18.27         2.13 o
  -2  11   5         13.03         15.35         1.91 o
  -1  11   5         12.63         15.55         1.88 o
   0  11   5         49.08         50.94         3.29 o
   1  11   5         14.20         14.77         1.52 o
   2  11   5          0.86          0.07         0.48 o
   3  11   5         12.97         14.91         1.31 o
  -5  12   5          2.30          0.19         0.94 o
  -4  12   5          3.22          3.21         1.70 o
  -3  12   5         28.27         35.90         2.86 o
  -2  12   5         31.86         30.67         3.50 o
  -1  12   5          4.13          2.94         1.06 o
   0  12   5         22.29         30.72         3.21 o
   1  12   5          9.24          9.93         2.36 o
   2  12   5         13.31         15.14         2.37 o
  -2  13   5         66.31         75.81         4.71 o
  -1  13   5         43.22         50.12         4.63 o
  -2 -13   6          1.78          2.47         0.86 o
  -1 -13   6         11.40         13.02         1.45 o
   0 -13   6          1.27          0.00         0.63 o
   1 -13   6          1.94          1.37         1.51 o
   2 -13   6         19.54         21.76         2.13 o
   3 -13   6          1.34          1.49         0.64 o
  -4 -12   6         53.81         70.12         4.03 o
  -3 -12   6         51.34         52.53         5.29 o
  -2 -12   6         14.29         13.62         1.60 o
  -1 -12   6          2.39          3.02         0.86 o
   0 -12   6         31.01         36.01         4.54 o
   1 -12   6          1.09          0.65         0.42 o
   2 -12   6          9.85          9.63         1.28 o
   3 -12   6         13.40         12.70         1.79 o
   4 -12   6         44.50         44.26         3.06 o
   5 -12   6        106.84        118.65         8.88 o
  -5 -11   6        178.23        202.10        11.34 o
  -4 -11   6         30.71         31.26         2.11 o
  -3 -11   6          9.95         11.31         2.17 o
  -2 -11   6         41.60         51.04         3.17 o
  -1 -11   6          5.98          4.34         0.97 o
   0 -11   6          1.04          0.90         0.63 o
   1 -11   6         17.03         16.03         1.79 o
   2 -11   6          9.09          6.96         1.30 o
   3 -11   6          0.62          0.32         0.50 o
   4 -11   6         73.30         64.54         5.48 o
   5 -11   6          6.83          8.77         1.72 o
   6 -11   6          0.44          0.00         0.69 o
  -6 -10   6         32.56         38.97         3.26 o
  -5 -10   6        293.22        312.90        11.69 o
  -4 -10   6          0.06          0.31         0.58 o
  -3 -10   6        156.96        180.49         5.88 o
  -2 -10   6         10.51          5.40         1.32 o
  -1 -10   6        121.86        131.23         4.25 o
   0 -10   6          5.69          4.83         1.00 o
   1 -10   6         88.87         75.34         2.92 o
   2 -10   6          2.94          1.79         0.69 o
   3 -10   6         23.17         18.87         1.69 o
   4 -10   6         18.58         19.56         4.82 o
   5 -10   6         11.82         11.68         1.48 o
   6 -10   6         10.12          9.93         1.40 o
  -7  -9   6          0.85          0.70         0.86 o
  -6  -9   6          6.35          4.44         1.40 o
  -5  -9   6          0.74          0.71         0.54 o
  -4  -9   6          6.10          5.21         1.27 o
  -3  -9   6        454.34        460.86        16.07 o
  -2  -9   6          0.02          0.41         0.46 o
  -1  -9   6         30.22         28.77         1.79 o
   0  -9   6        313.52        284.70         7.19 o
   1  -9   6        169.87        175.66         4.91 o
   2  -9   6        178.14        173.68         4.81 o
   3  -9   6        359.54        312.73         8.52 o
   4  -9   6          6.60          8.87         1.25 o
   5  -9   6          0.89          0.57         0.58 o
   6  -9   6         58.04         59.18         2.63 o
   7  -9   6         54.16         63.87         3.65 o
  -7  -8   6          0.30          0.44         0.68 o
  -6  -8   6         14.15         13.69         2.34 o
  -5  -8   6          3.63          3.62         0.90 o
  -4  -8   6         50.99         53.72         2.74 o
  -3  -8   6        396.95        394.15         8.55 o
  -2  -8   6        743.33        752.43        14.58 o
  -1  -8   6         85.07         71.47         3.42 o
   0  -8   6          4.86          5.67         0.85 o
   1  -8   6         57.78         53.45         2.14 o
   2  -8   6          0.04          0.35         0.46 o
   3  -8   6         90.28         67.86         2.69 o
   4  -8   6         32.45         25.80         1.74 o
   5  -8   6         15.67         15.96         1.40 o
   6  -8   6          0.55          1.01         0.61 o
   7  -8   6         40.42         49.95         3.22 o
  -8  -7   6         50.31         62.52         3.27 o
  -7  -7   6         11.29         10.31         1.51 o
  -6  -7   6         40.78         38.62         3.14 o
  -5  -7   6          2.03          2.27         0.74 o
  -4  -7   6        155.49        153.85         5.10 o
  -3  -7   6        217.63        214.67         5.14 o
  -2  -7   6        221.60        206.95         4.88 o
  -1  -7   6         45.03         45.64         1.79 o
   0  -7   6        131.96        122.43         3.14 o
   1  -7   6        298.44        280.14         6.60 o
   2  -7   6         57.88         52.58         1.62 o
   3  -7   6          1.98          1.06         0.58 o
   4  -7   6          5.25          2.08         0.67 o
   5  -7   6         44.91         46.71         2.24 o
   6  -7   6         64.55         66.39         2.57 o
   7  -7   6         29.22         35.46         1.94 o
   8  -7   6          1.91          2.24         1.12 o
  -8  -6   6         27.50         25.08         2.14 o
  -7  -6   6          2.47          1.73         0.82 o
  -6  -6   6        174.73        182.45         7.67 o
  -5  -6   6          9.68          6.52         1.08 o
  -4  -6   6          1.36          1.13         0.65 o
  -3  -6   6        160.43        157.40         4.03 o
  -2  -6   6          7.50         10.37         1.12 o
  -1  -6   6          9.39          7.14         0.77 o
   0  -6   6         44.55         40.05         2.26 o
   1  -6   6         96.10         91.61         2.10 o
   2  -6   6          6.85          8.30         0.91 o
   3  -6   6          4.03          3.51         0.62 o
   4  -6   6         49.55         43.12         2.06 o
   5  -6   6          4.13          1.14         0.57 o
   6  -6   6         60.90         52.90         2.21 o
   7  -6   6          7.92          8.63         1.03 o
   8  -6   6          0.92          0.00         0.60 o
  -9  -5   6         28.24         30.28         2.28 o
  -8  -5   6         11.96          8.84         1.42 o
  -7  -5   6         37.23         40.51         2.53 o
  -6  -5   6         33.74         37.61         3.16 o
  -5  -5   6        132.10        137.16         4.01 o
  -4  -5   6         63.36         68.77         2.36 o
  -3  -5   6         40.08         42.56         1.68 o
  -2  -5   6         13.13         10.73         0.85 o
  -1  -5   6        572.51        565.40        10.72 o
   0  -5   6         86.27         76.76         1.69 o
   1  -5   6         42.16         38.62         1.04 o
   2  -5   6        201.65        190.36         5.40 o
   3  -5   6         12.52         13.42         1.00 o
   4  -5   6        192.91        175.79         4.76 o
   5  -5   6        109.13        114.76         3.32 o
   6  -5   6          3.89          4.08         1.08 o
   7  -5   6          0.08          0.21         0.34 o
   8  -5   6         73.87         77.58         3.32 o
  -9  -4   6         20.11         15.01         2.07 o
  -8  -4   6         82.86         84.05         5.74 o
  -7  -4   6        289.78        287.38         8.33 o
  -6  -4   6        132.47        129.30         4.12 o
  -5  -4   6         60.28         52.83         2.59 o
  -4  -4   6          2.22          1.50         0.42 o
  -3  -4   6         34.99         36.12         1.49 o
  -2  -4   6         59.29         69.55         3.33 o
  -1  -4   6        155.15        144.03         4.48 o
   0  -4   6         29.69         22.30         0.69 o
   1  -4   6        559.36        573.40         9.48 o
   2  -4   6        609.01        603.46         9.96 o
   3  -4   6        237.78        232.81         5.03 o
   4  -4   6         15.24         14.57         0.94 o
   5  -4   6        587.34        559.99        11.25 o
   6  -4   6         14.21         11.68         1.06 o
   7  -4   6         11.82         13.23         1.29 o
   8  -4   6        171.30        170.42         5.43 o
   9  -4   6         20.83         21.19         1.88 o
  -9  -3   6         23.18         24.09         2.19 o
  -8  -3   6        130.95        130.01         4.97 o
  -7  -3   6          7.18          7.48         1.53 o
  -6  -3   6         16.59         14.97         1.64 o
  -5  -3   6         10.31         11.35         1.14 o
  -4  -3   6         31.66         26.21         1.20 o
  -3  -3   6        369.98        421.99         7.44 o
  -2  -3   6        367.01        358.39         7.86 o
  -1  -3   6        895.95        970.11        16.48 o
   0  -3   6        270.97        308.19         5.98 o
   1  -3   6         14.91         15.62         0.67 o
   2  -3   6        134.08        121.41         2.97 o
   3  -3   6         68.59         68.35         1.76 o
   4  -3   6          2.94          1.34         0.30 o
   5  -3   6        355.51        347.60         9.31 o
   6  -3   6        276.30        265.52         6.13 o
   7  -3   6          4.68          4.78         0.90 o
   8  -3   6          9.17         12.64         1.31 o
   9  -3   6          4.23          3.74         0.79 o
  -9  -2   6         21.98         19.54         1.91 o
  -8  -2   6        188.22        186.52         6.16 o
  -7  -2   6          7.62          8.00         1.40 o
  -6  -2   6        351.71        336.91         7.58 o
  -5  -2   6         23.47         25.71         1.27 o
  -4  -2   6        166.87        177.75         3.75 o
  -3  -2   6          0.10          1.86         0.41 o
  -2  -2   6        652.67        694.45        14.03 o
  -1  -2   6        147.05        186.60         4.05 o
   0  -2   6        117.39        110.96         2.33 o
   1  -2   6        698.06        723.31        12.35 o
   2  -2   6        344.15        372.97         8.05 o
   3  -2   6         12.31          9.68         0.90 o
   4  -2   6         20.97         19.28         1.17 o
   5  -2   6          0.17          0.52         0.29 o
   6  -2   6         53.36         51.98         2.53 o
   7  -2   6         84.96         86.79         4.62 o
   8  -2   6          5.23          3.00         1.64 o
   9  -2   6         10.50         11.65         1.28 o
 -10  -1   6          6.90          9.77         1.34 o
  -9  -1   6         54.71         58.90         3.17 o
  -8  -1   6         93.41        101.72         4.20 o
  -7  -1   6         29.65         23.82         1.90 o
  -6  -1   6        818.71        816.22        15.95 o
  -5  -1   6        296.20        301.65         6.21 o
  -4  -1   6          1.30          0.29         0.29 o
  -3  -1   6         55.63         49.90         1.23 o
  -2  -1   6        127.12        124.03         2.46 o
  -1  -1   6          7.70          7.07         0.55 o
   0  -1   6       1477.87       1635.03        25.65 o
   1  -1   6        122.04        106.03         2.19 o
   2  -1   6          0.17          0.51         0.39 o
   3  -1   6          4.22          6.20         0.76 o
   4  -1   6        534.70        542.26        11.19 o
   5  -1   6          6.73          5.74         0.78 o
   6  -1   6          3.78          2.91         0.57 o
   7  -1   6          7.14          6.81         1.07 o
   8  -1   6          5.56          4.73         1.16 o
   9  -1   6          7.06         12.53         4.25 o
 -10   0   6          2.73          1.65         0.90 o
  -9   0   6         43.54         45.05         2.60 o
  -8   0   6         13.81         11.61         1.49 o
  -7   0   6          4.85          5.12         1.08 o
  -6   0   6        239.10        237.81         5.12 o
  -5   0   6       1117.97       1130.74        17.02 o
  -4   0   6          0.28          0.39         0.32 o
  -3   0   6          8.69          9.45         0.52 o
  -2   0   6        350.84        371.94         5.89 o
  -1   0   6        142.67        191.34         3.17 o
   0   0   6       2976.60       3298.36        52.79 o
   1   0   6        123.79        148.71         2.40 o
   2   0   6          0.00          1.13         0.38 o
   3   0   6        112.75        108.92         2.77 o
   4   0   6        172.63        149.79         2.83 o
   5   0   6        438.12        437.04         8.92 o
   6   0   6        148.63        148.08         3.89 o
   7   0   6          0.70          1.55         0.56 o
   8   0   6         11.31         10.23         1.21 o
   9   0   6         41.39         45.01         2.23 o
 -10   1   6          3.59          3.60         2.55 o
  -9   1   6          4.19          1.35         0.97 o
  -8   1   6         23.12         20.50         2.56 o
  -7   1   6        210.66        212.24         7.07 o
  -6   1   6        654.06        625.45        11.28 o
  -5   1   6       1275.95       1326.88        19.80 o
  -4   1   6        707.67        674.93        10.47 o
  -3   1   6         20.03         21.69         0.76 o
  -2   1   6        521.06        557.78         8.53 o
  -1   1   6        664.45        659.85         9.81 o
   0   1   6        184.28        205.63         3.44 o
   1   1   6       2049.75       2360.10        36.78 o
   2   1   6         78.96         83.11         1.53 o
   3   1   6        127.74        108.00         2.16 o
   4   1   6        150.21        143.06         3.19 o
   5   1   6        302.48        257.70         5.32 o
   6   1   6         18.70         18.08         1.14 o
   7   1   6        102.04        104.05         3.00 o
   8   1   6          6.44          4.90         0.81 o
 -10   2   6         36.51         36.16         4.72 o
  -9   2   6          0.02          0.67         0.70 o
  -8   2   6         18.86         20.51         1.47 o
  -7   2   6          1.78          1.09         0.65 o
  -6   2   6         27.91         24.67         1.43 o
  -5   2   6        167.97        158.68         3.23 o
  -4   2   6         10.08          8.06         0.74 o
  -3   2   6          7.52          9.23         0.58 o
  -2   2   6        349.19        281.24         4.66 o
  -1   2   6          0.17          0.57         0.17 o
   0   2   6        412.52        559.36         7.81 o
   1   2   6         18.00         10.98         0.74 o
   2   2   6        274.29        260.49         4.66 o
   3   2   6        487.76        500.67         9.05 o
   4   2   6        426.69        416.39         8.67 o
   5   2   6          0.24          0.12         0.35 o
   6   2   6         54.81         54.32         2.57 o
   7   2   6        233.33        236.42         6.09 o
   8   2   6         16.75         11.80         1.34 o
 -10   3   6          0.75          0.00         0.72 o
  -9   3   6          5.27          3.14         1.06 o
  -8   3   6         61.77         60.78         3.93 o
  -7   3   6          4.27          4.65         0.83 o
  -6   3   6         97.16         89.42         3.72 o
  -5   3   6         62.89         67.37         2.07 o
  -4   3   6        212.26        218.22         4.42 o
  -3   3   6        380.51        378.79         6.19 o
  -2   3   6        241.12        245.98         4.23 o
  -1   3   6        160.00        158.36         2.87 o
   0   3   6          0.42          2.22         0.28 o
   1   3   6        149.72        145.49         4.00 o
   2   3   6        253.89        194.46         6.56 o
   3   3   6        563.68        542.16        12.31 o
   4   3   6         94.34         95.07         2.86 o
   5   3   6         19.44         17.67         1.27 o
   6   3   6         93.84         98.41         3.29 o
   7   3   6         11.47         10.22         1.14 o
   8   3   6         80.39         83.14         4.01 o
  -9   4   6         22.90         30.74         2.02 o
  -8   4   6         70.52         79.64         3.47 o
  -7   4   6          9.35         11.96         1.36 o
  -6   4   6          5.89          6.59         0.88 o
  -5   4   6          9.89         10.09         0.89 o
  -4   4   6        181.79        166.69         3.33 o
  -3   4   6        708.02        735.41        12.44 o
  -2   4   6        111.20        134.42         3.81 o
  -1   4   6          0.06          0.07         0.24 o
   0   4   6        320.24        316.46         7.61 o
   1   4   6          6.53         10.84         0.55 o
   2   4   6        769.01        681.96        15.14 o
   3   4   6        156.79        135.51         4.12 o
   4   4   6         52.52         48.80         2.26 o
   5   4   6        207.73        193.14         5.68 o
   6   4   6        315.47        305.73         7.41 o
   7   4   6          9.76         10.16         1.22 o
   8   4   6         18.21         15.93         1.61 o
  -9   5   6          1.12          1.37         0.64 o
  -8   5   6          8.39          8.41         1.27 o
  -7   5   6          0.27          0.80         0.52 o
  -6   5   6         21.97         19.91         1.55 o
  -5   5   6         52.04         50.15         2.18 o
  -4   5   6        202.71        208.39         6.30 o
  -3   5   6        225.38        216.79         5.89 o
  -2   5   6         16.09         13.23         0.85 o
  -1   5   6        129.83        139.33         5.22 o
   0   5   6         49.97         41.17         1.56 o
   1   5   6        327.12        325.49         6.74 o
   2   5   6        458.75        449.45        13.14 o
   3   5   6        912.46        824.28        18.39 o
   4   5   6         11.68         10.50         1.36 o
   5   5   6        134.30        122.65         4.30 o
   6   5   6         74.45         70.61         3.28 o
   7   5   6          1.58          2.12         1.04 o
  -9   6   6         16.06         15.82         1.77 o
  -8   6   6          0.33          0.59         0.66 o
  -7   6   6          0.71          0.85         0.80 o
  -6   6   6        170.88        164.45         6.45 o
  -5   6   6        152.03        156.39         5.08 o
  -4   6   6        122.02        133.92         4.36 o
  -3   6   6          1.20          1.49         0.52 o
  -2   6   6         33.74         31.80         1.32 o
  -1   6   6        378.76        372.17         7.00 o
   0   6   6          2.29          1.51         0.49 o
   1   6   6        330.67        307.28         6.61 o
   2   6   6         53.57         46.95         1.80 o
   3   6   6        206.10        187.85         4.43 o
   4   6   6         60.76         61.76         2.86 o
   5   6   6        127.05        118.17         4.36 o
   6   6   6         25.44         24.44         2.06 o
   7   6   6          9.04          8.46         1.66 o
  -9   7   6         15.66         17.92         1.93 o
  -8   7   6         29.87         31.10         2.50 o
  -7   7   6         49.57         51.28         3.31 o
  -6   7   6         37.49         44.92         2.99 o
  -5   7   6         95.65         87.27        10.76 o
  -4   7   6          2.11          7.26         1.45 o
  -3   7   6         27.44         23.53         1.39 o
  -2   7   6          0.14          0.07         0.32 o
  -1   7   6         14.93         13.33         1.09 o
   0   7   6         94.09         90.50         2.82 o
   1   7   6        410.90        389.08         8.21 o
   2   7   6          8.96          9.89         1.02 o
   3   7   6         85.53         79.82         2.56 o
   4   7   6         71.19         71.00         3.24 o
   5   7   6         64.27         66.29         3.16 o
   6   7   6          1.94          2.24         1.21 o
  -8   8   6        163.08        186.12        11.05 o
  -7   8   6         20.25         18.88         1.95 o
  -6   8   6          0.39          0.00         1.13 o
  -5   8   6         82.94         83.62         4.44 o
  -4   8   6         13.68         14.31         1.89 o
  -3   8   6        312.75        296.76        10.03 o
  -2   8   6        502.08        475.46         8.92 o
  -1   8   6         83.71         94.86         3.03 o
   0   8   6        209.37        201.16         5.02 o
   1   8   6         42.36         44.33         1.99 o
   2   8   6         22.77         26.26         1.51 o
   3   8   6          0.33          0.17         0.46 o
   4   8   6         76.07         76.54         2.51 o
   5   8   6         84.41         82.41         3.80 o
   6   8   6         11.58         10.95         2.05 o
  -7   9   6         58.91         62.55         3.81 o
  -6   9   6          2.31          0.19         1.13 o
  -5   9   6          3.92          0.38         1.13 o
  -4   9   6          1.37          0.61         1.23 o
  -3   9   6         37.29         36.30         2.72 o
  -2   9   6        106.75         97.21         4.67 o
  -1   9   6          8.04          7.62         1.28 o
   0   9   6        138.99        134.85         3.91 o
   1   9   6         34.90         38.81         1.87 o
   2   9   6        429.83        420.04         9.17 o
   3   9   6         11.42         13.66         1.25 o
   4   9   6          1.30          1.75         0.67 o
   5   9   6         11.63          9.64         2.09 o
  -7  10   6         23.79         27.21         3.78 o
  -6  10   6          4.76          3.02         1.89 o
  -5  10   6         26.80         30.04         3.97 o
  -4  10   6         21.08         22.83         2.93 o
  -3  10   6          0.13          0.09         0.53 o
  -2  10   6         45.35         47.29         3.22 o
  -1  10   6          1.54          2.01         0.86 o
   0  10   6        186.35        176.50         4.82 o
   1  10   6         55.68         68.39         3.43 o
   2  10   6        119.29        119.69         3.79 o
   3  10   6         65.16         73.96         2.87 o
   4  10   6         33.21         31.86         1.81 o
  -6  11   6          7.28          4.35         1.70 o
  -5  11   6          7.59          2.27         1.70 o
  -4  11   6         17.36         15.02         1.89 o
  -3  11   6          4.24          1.78         0.94 o
  -2  11   6          2.12          0.61         0.85 o
  -1  11   6         30.72         37.20         5.76 o
   0  11   6         98.89        104.37         5.13 o
   1  11   6         87.48         84.60         3.71 o
   2  11   6         20.79         18.33         1.64 o
   3  11   6          8.45          6.78         0.98 o
  -4  12   6          5.78          2.27         1.70 o
  -3  12   6         10.42          8.69         1.71 o
  -2  12   6         10.82          4.75         1.42 o
  -1  12   6         17.67         16.95         2.20 o
   0  12   6        116.26        124.25         5.97 o
   1  12   6          0.02          0.76         0.72 o
  -1 -13   7         18.97         19.88         1.91 o
   0 -13   7          2.65          3.22         1.51 o
   1 -13   7         11.31         13.56         1.88 o
   2 -13   7         34.83         32.51         2.34 o
  -3 -12   7          8.56         11.72         3.21 o
  -2 -12   7         11.37         12.55         2.55 o
  -1 -12   7          1.01          0.00         0.66 o
   0 -12   7         72.65         76.01         3.10 o
   1 -12   7         20.52         28.30         1.86 o
   2 -12   7         27.60         26.80         1.83 o
   3 -12   7          0.36          0.00         0.54 o
   4 -12   7         18.25         15.70         5.29 o
  -5 -11   7          0.11          0.00         0.54 o
  -4 -11   7         45.59         48.66         4.72 o
  -3 -11   7          3.50          4.66         1.12 o
  -2 -11   7          1.10          1.34         0.85 o
  -1 -11   7          7.43          5.07         0.93 o
   0 -11   7         39.22         40.08         2.22 o
   1 -11   7        131.37        131.78         5.81 o
   2 -11   7         56.40         60.24         4.15 o
   3 -11   7         71.16         70.49         2.94 o
   4 -11   7          0.73          1.06         1.13 o
   5 -11   7         12.14         12.90         2.83 o
  -6 -10   7          0.01          0.87         0.94 o
  -5 -10   7          8.74         10.39         1.91 o
  -4 -10   7         45.49         51.88         2.81 o
  -3 -10   7         10.87         15.05         1.44 o
  -2 -10   7         73.71         74.54         4.14 o
  -1 -10   7        108.12        110.79         3.85 o
   0 -10   7          3.83          3.72         0.84 o
   1 -10   7          2.73          4.30         0.91 o
   2 -10   7          7.80          6.93         0.98 o
   3 -10   7         20.66         18.72         1.99 o
   4 -10   7         79.82         84.45         7.65 o
   5 -10   7         70.60         75.77         6.61 o
   6 -10   7         33.63         42.77         2.85 o
  -6  -9   7          0.08          0.00         0.73 o
  -5  -9   7         36.86         34.29         2.25 o
  -4  -9   7          1.77          1.21         0.74 o
  -3  -9   7          8.55         11.84         1.47 o
  -2  -9   7        230.20        237.80         5.75 o
  -1  -9   7         45.14         43.61         2.19 o
   0  -9   7          0.37          0.48         0.54 o
   1  -9   7        151.10        129.32         3.93 o
   2  -9   7         13.46          9.89         1.04 o
   3  -9   7         61.04         56.13         3.13 o
   4  -9   7         41.08         41.13         2.68 o
   5  -9   7         22.23         18.35         1.99 o
   6  -9   7          4.56          6.61         1.34 o
   7  -9   7         20.10         17.87         1.93 o
  -7  -8   7         23.51         23.20         2.58 o
  -6  -8   7         81.38         94.46         5.28 o
  -5  -8   7          0.32          0.00         0.50 o
  -4  -8   7          9.10          8.98         1.37 o
  -3  -8   7        159.02        167.67         4.53 o
  -2  -8   7        487.25        490.04        10.11 o
  -1  -8   7        324.05        299.34         6.60 o
   0  -8   7         58.03         58.36         2.49 o
   1  -8   7         20.09         17.49         1.21 o
   2  -8   7          0.08          0.19         0.73 o
   3  -8   7          6.07          8.35         1.40 o
   4  -8   7         66.33         63.53         3.25 o
   5  -8   7          7.61          6.89         0.96 o
   6  -8   7         33.09         43.43         2.09 o
   7  -8   7          0.12          0.74         0.55 o
  -8  -7   7         21.91         24.49         2.60 o
  -7  -7   7          1.64          0.79         0.94 o
  -6  -7   7          0.61          0.41         0.59 o
  -5  -7   7          2.58          1.55         0.80 o
  -4  -7   7         76.22         83.15         3.50 o
  -3  -7   7         25.26         22.18         1.34 o
  -2  -7   7        131.25        126.70         3.48 o
  -1  -7   7          0.43          0.36         0.64 o
   0  -7   7         72.75         70.61         2.19 o
   1  -7   7         90.64         85.93         3.50 o
   2  -7   7         83.68         80.54         3.97 o
   3  -7   7         17.88         12.45         1.80 o
   4  -7   7         11.75         10.12         1.54 o
   5  -7   7         73.41         68.57         2.79 o
   6  -7   7         45.58         49.43         2.26 o
   7  -7   7         32.05         30.62         2.26 o
  -8  -6   7         37.33         38.40         3.52 o
  -7  -6   7         14.23         15.08         2.26 o
  -6  -6   7          6.96          6.29         1.41 o
  -5  -6   7          0.28          1.09         0.67 o
  -4  -6   7        110.78        114.15         3.39 o
  -3  -6   7         11.66         11.40         1.02 o
  -2  -6   7         49.59         44.99         1.80 o
  -1  -6   7         63.73         64.21         2.08 o
   0  -6   7         15.89         15.94         0.97 o
   1  -6   7        512.08        484.08        13.52 o
   2  -6   7         28.34         27.07         1.77 o
   3  -6   7          1.11          0.06         0.31 o
   4  -6   7         16.28         13.62         1.51 o
   5  -6   7         28.33         30.00         1.62 o
   6  -6   7         65.15         62.84         2.38 o
   7  -6   7         13.78         12.01         1.20 o
   8  -6   7          2.00          5.33         0.97 o
  -8  -5   7         72.75         77.77         3.81 o
  -7  -5   7          4.18          4.42         1.59 o
  -6  -5   7         21.46         22.17         1.91 o
  -5  -5   7        236.03        236.33         6.87 o
  -4  -5   7         26.99         21.32         1.31 o
  -3  -5   7         19.87         16.95         1.12 o
  -2  -5   7        231.95        251.78         5.51 o
  -1  -5   7         17.35         13.64         0.95 o
   0  -5   7        155.94        158.49         3.09 o
   1  -5   7          3.89          1.99         0.55 o
   2  -5   7        184.06        166.55         4.43 o
   3  -5   7       1137.89       1103.21        23.47 o
   4  -5   7        357.67        326.96         7.92 o
   5  -5   7        161.31        167.53         4.27 o
   6  -5   7         68.75         71.24         4.94 o
   7  -5   7          3.96          3.52         0.79 o
   8  -5   7         37.34         30.44         1.93 o
  -9  -4   7          4.53          6.22         1.26 o
  -8  -4   7         25.79         23.20         2.12 o
  -7  -4   7         12.57         10.99         2.27 o
  -6  -4   7         48.63         46.61         4.53 o
  -5  -4   7        385.39        381.21         9.85 o
  -4  -4   7         50.16         45.06         2.32 o
  -3  -4   7          5.26         11.37         0.95 o
  -2  -4   7        235.94        218.82         4.81 o
  -1  -4   7        251.93        260.93         5.59 o
   0  -4   7        474.86        482.45         7.99 o
   1  -4   7          4.28          4.92         0.51 o
   2  -4   7        397.07        386.14        11.62 o
   3  -4   7        361.63        338.85         7.90 o
   4  -4   7        731.39        691.69        15.16 o
   5  -4   7         36.44         36.44         1.53 o
   6  -4   7          4.82          5.70         0.76 o
   7  -4   7          8.07          7.37         0.91 o
   8  -4   7          1.42          2.01         1.10 o
  -9  -3   7         31.73         30.99         2.90 o
  -8  -3   7        167.98        163.43         5.83 o
  -7  -3   7          9.69         10.53         1.68 o
  -6  -3   7          3.33          3.68         1.00 o
  -5  -3   7          6.18          6.17         0.89 o
  -4  -3   7         55.99         53.07         1.99 o
  -3  -3   7        284.51        281.39         5.99 o
  -2  -3   7        101.57         98.90         2.62 o
  -1  -3   7        738.61        780.42        13.78 o
   0  -3   7        358.68        372.63         8.96 o
   1  -3   7        124.99        117.39         2.38 o
   2  -3   7        316.36        290.50         6.47 o
   3  -3   7         67.58         62.46         1.35 o
   4  -3   7       1243.68       1217.50        25.63 o
   5  -3   7          3.57          3.99         0.62 o
   6  -3   7          0.73          1.28         0.47 o
   7  -3   7         48.17         52.89         6.46 o
   8  -3   7          1.96          1.70         0.73 o
  -9  -2   7          1.64          2.38         0.96 o
  -8  -2   7         16.67         11.93         1.63 o
  -7  -2   7         49.06         44.10         2.58 o
  -6  -2   7         99.91         99.69         3.34 o
  -5  -2   7        189.79        203.77         4.93 o
  -4  -2   7          0.03          0.12         0.34 o
  -3  -2   7         19.97         19.97         1.09 o
  -2  -2   7         93.10         70.62         2.21 o
  -1  -2   7         77.05         66.41         1.73 o
   0  -2   7        142.13        142.11         2.78 o
   1  -2   7         37.67         41.02         1.21 o
   2  -2   7        577.38        589.80        11.81 o
   3  -2   7         64.54         67.72         2.22 o
   4  -2   7          1.88          1.39         0.68 o
   5  -2   7         27.73         32.02         1.69 o
   6  -2   7         73.95         76.32         2.65 o
   7  -2   7        106.18        108.97         3.70 o
   8  -2   7         40.69         40.80         2.19 o
  -9  -1   7          3.00          2.03         0.83 o
  -8  -1   7          3.81          2.96         1.09 o
  -7  -1   7          0.16          0.26         0.75 o
  -6  -1   7        220.59        218.14         5.46 o
  -5  -1   7        244.33        236.85         5.44 o
  -4  -1   7         25.52         31.18         1.44 o
  -3  -1   7         13.13         14.66         1.12 o
  -2  -1   7         20.52         18.13         1.69 o
  -1  -1   7         41.18         39.96         1.90 o
   0  -1   7         85.40        107.45         2.20 o
   1  -1   7        171.79        182.02         3.89 o
   2  -1   7         41.10         37.29         1.50 o
   3  -1   7         95.77         96.08         3.27 o
   4  -1   7        552.31        539.69        11.45 o
   5  -1   7         77.86         71.59         1.98 o
   6  -1   7        129.20        125.69         3.81 o
   7  -1   7         94.75         96.87         3.40 o
   8  -1   7        124.27        125.81         4.28 o
  -9   0   7          8.69          9.54         1.45 o
  -8   0   7         12.55         13.91         2.11 o
  -7   0   7          0.01          0.00         0.51 o
  -6   0   7          9.77          6.90         1.09 o
  -5   0   7        244.50        232.50         6.11 o
  -4   0   7        502.44        531.15        10.83 o
  -3   0   7         40.32         33.39         1.20 o
  -2   0   7         40.35         28.59         0.98 o
  -1   0   7          4.85          7.09         0.39 o
   0   0   7          0.15          0.28         0.21 o
   1   0   7        590.87        585.18         8.87 o
   2   0   7        642.22        730.30        14.45 o
   3   0   7         92.70        115.75         3.34 o
   4   0   7          6.35          6.01         0.47 o
   5   0   7        360.12        333.81         6.52 o
   6   0   7          6.33          3.90         0.64 o
   7   0   7         58.07         59.80         2.34 o
   8   0   7          9.11          9.19         1.11 o
  -9   1   7         36.75         38.32         3.38 o
  -8   1   7          2.53          2.91         0.82 o
  -7   1   7          0.27          0.95         0.78 o
  -6   1   7         33.57         33.32         1.77 o
  -5   1   7        129.74        128.29         4.83 o
  -4   1   7        207.34        214.63         4.36 o
  -3   1   7         25.67         24.53         1.11 o
  -2   1   7         31.40         27.61         1.00 o
  -1   1   7          3.44          4.60         0.37 o
   0   1   7          2.92         11.14         0.53 o
   1   1   7          0.31          0.23         0.21 o
   2   1   7          2.83          2.81         0.31 o
   3   1   7        119.35        113.92         2.99 o
   4   1   7         22.74         20.57         0.97 o
   5   1   7        306.04        306.62         6.17 o
   6   1   7        218.96        202.05         5.12 o
   7   1   7         21.35         19.34         2.24 o
   8   1   7         26.18         29.78         1.96 o
  -9   2   7         35.52         45.41         3.78 o
  -8   2   7        135.73        128.48         4.67 o
  -7   2   7         26.74         27.26         2.02 o
  -6   2   7         58.39         58.32         2.85 o
  -5   2   7         39.67         39.85         1.53 o
  -4   2   7         30.65         32.60         1.43 o
  -3   2   7         94.29         97.68         2.40 o
  -2   2   7         51.51         49.56         1.89 o
  -1   2   7          1.20          0.57         0.21 o
   0   2   7         54.52         62.87         1.70 o
   1   2   7          1.93          1.67         0.45 o
   2   2   7         36.52         34.78         1.78 o
   3   2   7         45.43         42.85         1.61 o
   4   2   7         48.06         45.02         1.75 o
   5   2   7          0.02          0.26         0.42 o
   6   2   7        311.37        290.41         6.87 o
   7   2   7         12.73         13.29         1.14 o
   8   2   7          0.01          0.29         0.38 o
  -9   3   7         80.31         73.20         6.24 o
  -8   3   7         15.38         17.30         3.59 o
  -7   3   7        116.21        126.49         3.85 o
  -6   3   7         76.88         82.06         2.55 o
  -5   3   7          1.93          2.38         0.54 o
  -4   3   7          0.25          0.62         0.35 o
  -3   3   7          2.57          5.03         0.58 o
  -2   3   7        690.45        658.96        12.47 o
  -1   3   7        297.09        302.84         5.61 o
   0   3   7         88.46         83.03         2.16 o
   1   3   7        172.94        162.62         5.26 o
   2   3   7          6.13          5.08         0.75 o
   3   3   7        205.39        198.50         5.38 o
   4   3   7         20.34         23.64         1.48 o
   5   3   7         11.93         11.90         1.14 o
   6   3   7          0.95          1.73         0.59 o
   7   3   7          1.13          1.00         0.52 o
   8   3   7        125.67        131.23         4.88 o
  -9   4   7          0.43          0.28         0.52 o
  -8   4   7         48.64         48.88         6.24 o
  -7   4   7          1.92          1.35         0.75 o
  -6   4   7         18.04         13.87         1.19 o
  -5   4   7         19.07         18.92         1.50 o
  -4   4   7         60.98         64.32         2.21 o
  -3   4   7          5.09          3.19         0.60 o
  -2   4   7         91.21         97.25         2.94 o
  -1   4   7        384.59        349.90         6.49 o
   0   4   7         48.52         44.78         1.99 o
   1   4   7        790.03        758.90        16.80 o
   2   4   7         71.42         74.42         2.73 o
   3   4   7          4.94          3.76         0.84 o
   4   4   7          1.58          1.51         0.62 o
   5   4   7         16.55         14.59         1.39 o
   6   4   7        150.40        141.57         4.76 o
   7   4   7          1.27          1.46         0.68 o
  -9   5   7          0.77          1.32         0.76 o
  -8   5   7         19.13         21.18         2.83 o
  -7   5   7         28.60         31.68         2.53 o
  -6   5   7          2.43          2.74         0.94 o
  -5   5   7         10.85         13.99         1.65 o
  -4   5   7        155.94        164.52         4.25 o
  -3   5   7        403.82        383.53         8.03 o
  -2   5   7         23.03         18.32         1.47 o
  -1   5   7         81.57         74.25         2.14 o
   0   5   7          4.67          4.13         0.68 o
   1   5   7       1112.12       1071.53        19.73 o
   2   5   7        519.21        493.38        11.70 o
   3   5   7         23.73         18.87         1.53 o
   4   5   7        292.62        286.72         7.72 o
   5   5   7          9.23         10.11         1.18 o
   6   5   7          3.41          2.05         1.03 o
   7   5   7         22.34         25.45         2.12 o
  -9   6   7         42.74         49.27         3.17 o
  -8   6   7          8.71          4.66         1.04 o
  -7   6   7         61.99         62.92         5.67 o
  -6   6   7          0.62          0.38         0.67 o
  -5   6   7          0.64          0.25         0.51 o
  -4   6   7        104.96        114.26         3.38 o
  -3   6   7        135.46        138.44         3.78 o
  -2   6   7        130.26        117.44         3.03 o
  -1   6   7        107.51        102.65         2.75 o
   0   6   7        325.09        319.15         6.90 o
   1   6   7         18.67         21.04         1.22 o
   2   6   7          4.40          5.07         0.61 o
   3   6   7        366.01        351.82         9.17 o
   4   6   7        151.61        147.85         4.99 o
   5   6   7        132.42        127.20         6.78 o
   6   6   7         15.99         13.24         1.85 o
  -8   7   7         15.30         16.92         1.98 o
  -7   7   7         17.31         16.82         2.83 o
  -6   7   7         69.80         67.84         5.86 o
  -5   7   7         34.20         30.80         2.50 o
  -4   7   7         16.71         21.09         2.93 o
  -3   7   7        106.94         92.32         2.95 o
  -2   7   7          0.60          0.64         0.46 o
  -1   7   7        235.42        240.26         5.17 o
   0   7   7         64.71         63.50         2.48 o
   1   7   7         31.57         30.78         1.61 o
   2   7   7         73.25         74.94         2.44 o
   3   7   7          5.34          6.90         1.27 o
   4   7   7         64.75         67.85         3.18 o
   5   7   7         74.13         75.69         3.57 o
   6   7   7         26.94         28.25         2.30 o
  -8   8   7          0.90          0.00         1.13 o
  -7   8   7         45.59         52.15         5.29 o
  -6   8   7         10.38         13.04         3.02 o
  -5   8   7         44.85         43.72         3.04 o
  -4   8   7         43.28         44.05         2.99 o
  -3   8   7         36.21         33.94         3.02 o
  -2   8   7         62.92         71.22         2.31 o
  -1   8   7        129.02        116.51         3.23 o
   0   8   7        259.52        252.61         6.01 o
   1   8   7        104.66        104.45         3.23 o
   2   8   7          0.37          0.81         0.53 o
   3   8   7         67.07         76.00         2.54 o
   4   8   7         80.86         86.65         3.86 o
   5   8   7         82.39         82.01         5.83 o
  -7   9   7          1.55          0.76         0.94 o
  -6   9   7          3.32          2.65         1.32 o
  -5   9   7          0.33          0.53         0.66 o
  -4   9   7         41.94         38.06         2.93 o
  -3   9   7         16.35         19.16         2.09 o
  -2   9   7          0.46          0.00         0.51 o
  -1   9   7        111.56        103.88         3.05 o
   0   9   7         12.37         10.10         1.12 o
   1   9   7          5.07          7.07         1.03 o
   2   9   7         99.66         92.49         4.55 o
   3   9   7          0.78          1.42         0.59 o
   4   9   7        114.30        119.89         4.80 o
  -6  10   7          2.65          3.59         1.32 o
  -5  10   7         20.77         27.85         2.40 o
  -4  10   7         13.38         13.77         1.77 o
  -3  10   7          0.11          1.20         0.94 o
  -2  10   7          8.93         11.19         1.57 o
  -1  10   7          1.50          0.38         0.51 o
   0  10   7          0.08          0.14         0.31 o
   1  10   7          0.57          0.63         0.43 o
   2  10   7        101.57        103.80         3.51 o
   3  10   7         65.11         76.81         4.61 o
  -5  11   7         64.99         71.80         6.80 o
  -4  11   7          2.98          2.74         0.80 o
  -3  11   7          6.12          8.68         2.36 o
  -2  11   7         21.61         14.47         1.97 o
  -1  11   7         13.30         17.22         1.89 o
   0  11   7          9.94         10.12         1.46 o
   1  11   7          0.84          1.88         0.53 o
   2  11   7         30.36         33.37         1.83 o
  -3  12   7          1.80          1.63         1.23 o
  -2  12   7         15.05         15.21         6.05 o
  -1  12   7          2.09          1.53         0.77 o
   0  12   7          9.82          5.10         1.32 o
  -3 -12   8          0.57          0.88         0.59 o
  -2 -12   8          1.46          1.04         1.04 o
  -1 -12   8         12.29         13.17         2.36 o
   0 -12   8          0.03          0.38         0.46 o
   1 -12   8          4.79          3.28         0.84 o
   2 -12   8         52.77         51.99         2.39 o
   3 -12   8         51.40         61.22         5.86 o
  -4 -11   8          8.27         13.31         1.75 o
  -3 -11   8         16.90         18.05         1.86 o
  -2 -11   8         33.05         33.54         2.54 o
  -1 -11   8         26.65         25.39         1.66 o
   0 -11   8          5.82          3.61         0.82 o
   1 -11   8         33.03         34.35         2.50 o
   2 -11   8        105.90        104.33         3.34 o
   3 -11   8         77.26         77.03         4.17 o
   4 -11   8         25.70         28.72         3.97 o
  -5 -10   8         36.97         41.58         2.52 o
  -4 -10   8          2.16          1.58         0.82 o
  -3 -10   8          0.02          0.50         0.76 o
  -2 -10   8          2.39          1.10         1.80 o
  -1 -10   8         28.99         21.31         1.58 o
   0 -10   8          0.41          0.58         0.60 o
   1 -10   8         13.78         13.10         1.24 o
   2 -10   8         13.45         12.02         1.98 o
   3 -10   8          0.13          0.28         0.67 o
   4 -10   8         63.69         62.95         3.59 o
   5 -10   8         33.53         33.94         2.77 o
  -6  -9   8          0.86          1.02         0.59 o
  -5  -9   8        129.23        136.95         5.14 o
  -4  -9   8         86.86         94.11         5.47 o
  -3  -9   8         64.46         67.00         4.38 o
  -2  -9   8         52.42         50.71         2.44 o
  -1  -9   8          2.54          1.60         0.96 o
   0  -9   8        103.46         99.54         3.37 o
   1  -9   8        246.70        210.10         5.51 o
   2  -9   8        111.04        107.62         4.63 o
   3  -9   8          7.21          6.24         1.42 o
   4  -9   8          1.84          1.74         0.86 o
   5  -9   8         64.41         68.67         3.53 o
   6  -9   8         10.80         10.58         1.87 o
  -7  -8   8          3.10          0.50         0.77 o
  -6  -8   8         62.25         72.51         3.53 o
  -5  -8   8         76.39         86.31         3.75 o
  -4  -8   8        176.68        188.40         8.23 o
  -3  -8   8         59.67         58.26         2.31 o
  -2  -8   8         31.71         35.11         2.11 o
  -1  -8   8        300.33        284.99         7.22 o
   0  -8   8          0.93          0.54         0.55 o
   1  -8   8        143.65        125.79         3.59 o
   2  -8   8         21.43         16.07         1.85 o
   3  -8   8          3.88          3.90         1.29 o
   4  -8   8         19.75         20.61         1.98 o
   5  -8   8         65.80         69.16         6.42 o
   6  -8   8          6.44          6.95         1.16 o
   7  -8   8         18.11         19.69         2.76 o
  -7  -7   8          3.27          3.07         1.18 o
  -6  -7   8          1.23          1.29         0.64 o
  -5  -7   8        141.89        148.08         5.33 o
  -4  -7   8         64.42         64.02         3.00 o
  -3  -7   8         39.89         36.74         1.76 o
  -2  -7   8          4.84          5.00         0.82 o
  -1  -7   8        337.97        331.64         7.05 o
   0  -7   8          5.21          4.55         0.73 o
   1  -7   8          2.16          1.35         0.91 o
   2  -7   8         10.84          8.21         1.29 o
   3  -7   8          0.38          0.40         0.52 o
   4  -7   8        113.64        110.36         4.37 o
   5  -7   8         49.24         48.27         2.60 o
   6  -7   8         36.78         36.97         2.26 o
   7  -7   8         18.11         18.50         1.58 o
  -8  -6   8         26.18         26.13         2.90 o
  -7  -6   8         57.87         59.07         4.21 o
  -6  -6   8          0.01          0.46         0.67 o
  -5  -6   8        277.00        266.96         7.78 o
  -4  -6   8        128.19        122.61         4.50 o
  -3  -6   8          6.71         10.60         1.13 o
  -2  -6   8          0.03          0.47         0.42 o
  -1  -6   8         17.01         16.63         1.35 o
   0  -6   8         29.35         27.00         1.18 o
   1  -6   8         38.33         34.36         2.17 o
   2  -6   8         10.88          9.05         1.18 o
   3  -6   8         38.88         41.61         4.54 o
   4  -6   8         32.75         32.64         1.97 o
   5  -6   8         50.26         44.34         2.02 o
   6  -6   8         14.17         18.15         1.24 o
   7  -6   8         32.95         36.33         2.21 o
  -8  -5   8         36.57         38.69         4.07 o
  -7  -5   8          6.22          7.10         2.07 o
  -6  -5   8          8.30          6.29         1.97 o
  -5  -5   8         20.45         17.10         1.60 o
  -4  -5   8         14.66         17.91         1.28 o
  -3  -5   8        369.46        338.58         7.30 o
  -2  -5   8        161.32        147.05         3.72 o
  -1  -5   8          5.94          9.07         0.86 o
   0  -5   8          1.86          1.53         0.29 o
   1  -5   8         17.42         21.68         1.35 o
   2  -5   8          0.12          0.53         0.52 o
   3  -5   8        116.59        123.51         4.54 o
   4  -5   8          0.01          0.10         0.31 o
   5  -5   8          0.23          0.03         0.32 o
   6  -5   8         91.02         99.67         4.21 o
   7  -5   8         18.28         19.97         1.28 o
   8  -5   8          1.40          1.69         0.58 o
  -9  -4   8         15.62         13.90         3.00 o
  -8  -4   8         48.34         48.80         4.21 o
  -7  -4   8         54.35         53.81         4.14 o
  -6  -4   8          4.30          2.98         0.94 o
  -5  -4   8          2.64          6.64         1.19 o
  -4  -4   8          1.95          1.06         0.58 o
  -3  -4   8        126.39        132.11         3.51 o
  -2  -4   8        102.54         95.34         2.70 o
  -1  -4   8        114.54        123.07         3.03 o
   0  -4   8        521.23        515.75        11.55 o
   1  -4   8         57.88         59.62         2.15 o
   2  -4   8         94.58         89.81         2.74 o
   3  -4   8        600.38        604.77        13.35 o
   4  -4   8        166.31        170.23         4.56 o
   5  -4   8          7.79          7.06         0.66 o
   6  -4   8        111.45        120.54         3.51 o
   7  -4   8         72.36         78.35         2.68 o
   8  -4   8          0.04          0.82         0.51 o
  -9  -3   8         34.94         39.76         4.00 o
  -8  -3   8         10.80          7.09         2.14 o
  -7  -3   8        149.66        143.01         5.19 o
  -6  -3   8         28.23         25.60         2.11 o
  -5  -3   8         14.06         17.27         1.30 o
  -4  -3   8        231.81        228.58         5.35 o
  -3  -3   8         17.65         12.61         1.51 o
  -2  -3   8         59.19         59.63         2.21 o
  -1  -3   8        175.92        182.29         5.55 o
   0  -3   8        262.67        239.27         5.87 o
   1  -3   8         54.19         49.12         1.79 o
   2  -3   8          7.24          7.41         0.61 o
   3  -3   8        218.71        224.51         4.42 o
   4  -3   8         33.58         34.74         1.30 o
   5  -3   8         41.83         43.85         1.62 o
   6  -3   8         73.19         73.77         2.46 o
   7  -3   8         72.35         89.46         3.20 o
   8  -3   8         33.16         36.03         1.96 o
  -9  -2   8         19.73         16.07         1.90 o
  -8  -2   8        138.86        125.74         6.55 o
  -7  -2   8          7.44         10.55         1.58 o
  -6  -2   8          4.82          4.28         1.14 o
  -5  -2   8        223.25        212.52         5.17 o
  -4  -2   8        131.40        127.27         3.43 o
  -3  -2   8         14.77         11.44         0.90 o
  -2  -2   8         87.98         88.25         2.41 o
  -1  -2   8         67.16         61.09         1.84 o
   0  -2   8        103.18        109.23         3.14 o
   1  -2   8         99.56         85.38         3.08 o
   2  -2   8        133.98        119.30         2.22 o
   3  -2   8        173.33        188.57         4.72 o
   4  -2   8         81.23         79.88         2.46 o
   5  -2   8          0.41          0.63         0.38 o
   6  -2   8          5.05          5.24         1.06 o
   7  -2   8          0.23          0.38         0.34 o
   8  -2   8         19.96         20.51         2.25 o
  -9  -1   8         24.37         28.55         2.27 o
  -8  -1   8         37.42         31.79         3.33 o
  -7  -1   8        366.56        348.74        17.76 o
  -6  -1   8          0.10          0.13         0.74 o
  -5  -1   8        201.27        205.60         4.99 o
  -4  -1   8        135.74        120.19         3.75 o
  -3  -1   8         99.45        101.87         2.79 o
  -2  -1   8        699.29        736.96        13.68 o
  -1  -1   8          4.66          5.47         0.45 o
   0  -1   8         91.39         81.26         2.35 o
   1  -1   8          0.05          0.51         0.23 o
   2  -1   8        107.10         98.80         2.58 o
   3  -1   8        301.20        300.64         7.00 o
   4  -1   8        226.78        216.54         4.90 o
   5  -1   8        134.46        145.91         3.09 o
   6  -1   8          7.04          6.12         0.78 o
   7  -1   8          2.41          1.29         0.45 o
   8  -1   8          9.85          9.54         2.11 o
  -9   0   8          1.88          2.68         0.80 o
  -8   0   8         34.74         36.42         3.33 o
  -7   0   8        158.69        159.20         7.06 o
  -6   0   8        102.55        104.76         3.98 o
  -5   0   8        351.93        351.99        10.01 o
  -4   0   8        155.31        140.13         3.65 o
  -3   0   8        372.70        336.76         8.18 o
  -2   0   8        801.22        767.16        15.87 o
  -1   0   8       1087.98       1150.96        16.83 o
   0   0   8         21.67         26.80         1.02 o
   1   0   8         20.96         17.85         1.01 o
   2   0   8        397.09        391.74         7.45 o
   3   0   8        875.15        846.35        15.07 o
   4   0   8         25.48         18.65         1.24 o
   5   0   8         10.12         10.97         0.87 o
   6   0   8         31.98         33.06         1.58 o
   7   0   8         30.43         31.43         2.73 o
   8   0   8         44.95         57.18         2.71 o
  -9   1   8         19.04         22.17         2.29 o
  -8   1   8        146.32        139.90         6.61 o
  -7   1   8        426.63        394.89        11.98 o
  -6   1   8        457.45        428.01        10.81 o
  -5   1   8        228.23        231.17         5.43 o
  -4   1   8        112.61        114.89         3.14 o
  -3   1   8         54.08         54.16         1.84 o
  -2   1   8         27.22         23.65         0.98 o
  -1   1   8        390.57        446.07         7.67 o
   0   1   8         12.21         13.53         0.82 o
   1   1   8         24.62         17.70         0.82 o
   2   1   8        207.50        181.71         4.87 o
   3   1   8         47.48         36.42         1.42 o
   4   1   8         25.75         28.44         1.50 o
   5   1   8        509.45        481.24        10.02 o
   6   1   8         54.81         48.27         3.25 o
   7   1   8         21.50         17.79         1.28 o
   8   1   8         36.61         38.49         2.21 o
  -9   2   8          0.87          0.46         0.85 o
  -8   2   8         79.74         84.95         4.68 o
  -7   2   8        125.23        140.55         5.92 o
  -6   2   8         19.46         19.42         1.62 o
  -5   2   8          5.89          7.53         0.92 o
  -4   2   8        443.12        433.90         7.97 o
  -3   2   8         73.29         73.46         2.23 o
  -2   2   8          3.82          3.22         0.61 o
  -1   2   8          2.99          2.58         0.43 o
   0   2   8         59.96         56.09         1.91 o
   1   2   8        672.22        671.75        13.03 o
   2   2   8        402.69        390.31        15.00 o
   3   2   8         88.70         89.35         5.02 o
   4   2   8          4.58          7.80         0.78 o
   5   2   8         98.86        101.43         3.13 o
   6   2   8         89.55         95.87         3.13 o
   7   2   8         17.64         14.16         1.22 o
  -9   3   8          0.19          0.42         0.59 o
  -8   3   8         10.41         11.53         2.83 o
  -7   3   8         10.38         13.23         2.45 o
  -6   3   8         35.36         36.33         2.14 o
  -5   3   8        278.59        283.38         6.46 o
  -4   3   8         48.28         51.41         1.96 o
  -3   3   8        378.70        366.21         7.61 o
  -2   3   8        209.78        203.17         4.65 o
  -1   3   8        105.92         98.50         2.44 o
   0   3   8        605.00        574.72        11.45 o
   1   3   8        222.07        206.50         8.50 o
   2   3   8        120.74        114.24         3.55 o
   3   3   8          0.07          0.44         0.47 o
   4   3   8         15.87         16.18         1.94 o
   5   3   8         32.65         29.56         1.75 o
   6   3   8          8.83          9.01         1.13 o
   7   3   8         55.14         54.45         2.43 o
  -9   4   8         14.78         16.63         2.27 o
  -6   4   8         69.43         72.01         5.25 o
  -5   4   8        217.10        231.73        10.98 o
  -4   4   8          3.78          4.91         0.76 o
  -3   4   8          0.91          1.70         0.61 o
  -2   4   8          0.84          2.43         0.60 o
  -1   4   8        181.37        170.36         3.74 o
   0   4   8        267.26        265.14         5.17 o
   1   4   8        973.54        933.52        23.52 o
   2   4   8         39.10         38.08         1.95 o
   3   4   8        225.42        218.58         6.02 o
   4   4   8        283.75        269.64         7.30 o
   5   4   8         76.29         73.85         3.75 o
   6   4   8         45.05         48.91         2.57 o
   7   4   8        106.45        116.33         4.71 o
  -7   5   8         19.11         27.78         3.59 o
  -6   5   8         45.32         55.59         2.71 o
  -5   5   8         33.76         36.38         2.10 o
  -4   5   8          0.19          0.07         0.34 o
  -3   5   8        263.40        262.73         6.00 o
  -2   5   8         14.25         18.61         1.14 o
  -1   5   8        566.15        540.09         9.72 o
   0   5   8         51.74         47.74         1.68 o
   1   5   8        615.94        600.75        14.01 o
   2   5   8         44.36         43.96         2.24 o
   3   5   8        218.65        201.72         6.17 o
   4   5   8        189.70        180.85         5.57 o
   5   5   8          2.97          4.46         0.89 o
   6   5   8          4.79          3.90         0.96 o
  -7   6   8         74.66         76.72         6.24 o
  -6   6   8         79.07         83.51         4.39 o
  -5   6   8         48.06         47.63         2.47 o
  -4   6   8          7.30          6.09         0.82 o
  -3   6   8          5.70          7.64         0.98 o
  -2   6   8         15.05         17.63         1.17 o
  -1   6   8          2.14          2.29         0.62 o
   0   6   8        524.02        503.58        10.17 o
   1   6   8         40.52         35.83         1.60 o
   2   6   8        122.27        118.43         4.21 o
   3   6   8         37.43         36.95         4.56 o
   4   6   8          1.84          1.49         0.84 o
   5   6   8          3.08          1.71         0.93 o
   6   6   8         82.43         81.94         4.48 o
  -8   7   8         27.53         36.66         4.35 o
  -7   7   8         39.41         37.98         4.35 o
  -6   7   8          0.16          0.23         0.63 o
  -5   7   8         64.17         66.47         3.76 o
  -4   7   8         54.97         55.29         2.66 o
  -3   7   8         40.20         40.84         1.89 o
  -2   7   8         56.74         53.94         2.03 o
  -1   7   8        107.73        106.89         4.63 o
   0   7   8          9.85         11.20         1.10 o
   1   7   8         30.30         27.56         1.46 o
   2   7   8        238.10        231.71         6.84 o
   3   7   8        125.68        123.77         4.50 o
   4   7   8         10.01         10.65         1.50 o
   5   7   8          4.05          2.88         1.59 o
  -7   8   8         58.89         71.24         6.24 o
  -6   8   8          0.41          0.85         0.85 o
  -5   8   8         23.98         20.37         2.36 o
  -4   8   8        101.69        112.46         7.27 o
  -3   8   8          4.27          3.73         0.86 o
  -2   8   8          0.98          0.67         0.50 o
  -1   8   8         12.03         14.41         1.15 o
   0   8   8        273.62        278.07         6.55 o
   1   8   8         51.22         53.12         2.18 o
   2   8   8         51.59         51.98         3.16 o
   3   8   8         45.26         45.95         2.69 o
   4   8   8          2.51          1.30         0.90 o
   5   8   8         14.18         15.33         4.35 o
  -7   9   8          0.02          0.00         0.94 o
  -6   9   8          1.11          3.97         1.51 o
  -5   9   8         10.55         11.19         5.20 o
  -4   9   8         94.51        100.85         7.65 o
  -3   9   8         17.94         17.30         1.85 o
  -2   9   8         25.06         22.44         1.31 o
  -1   9   8         39.29         48.79         1.98 o
   0   9   8        181.91        183.68         4.96 o
   1   9   8         34.62         34.16         1.82 o
   2   9   8         40.10         48.01         2.03 o
   3   9   8         80.72         87.62         3.96 o
   4   9   8         16.76         18.71         1.87 o
  -6  10   8          2.13          0.00         0.94 o
  -5  10   8         14.67         18.97         2.46 o
  -4  10   8         35.16         45.42         3.87 o
  -3  10   8         16.71         17.39         2.03 o
  -2  10   8         33.82         35.16         5.01 o
  -1  10   8         63.74         66.90         2.70 o
   0  10   8         21.03         26.62         1.63 o
   1  10   8         45.65         50.23         2.34 o
   2  10   8         31.30         32.82         1.80 o
  -4  11   8          1.44          0.94         0.94 o
  -3  11   8         39.58         45.65         4.91 o
  -2  11   8        141.04        157.27         6.85 o
  -1  11   8         46.93         42.33         2.94 o
   0  11   8         20.73         22.41         2.20 o
   1  11   8          0.19          0.57         0.46 o
  -2 -12   9         11.02         11.67         1.48 o
  -1 -12   9         61.81         65.48         4.35 o
   0 -12   9         23.48         25.35         1.88 o
   1 -12   9         46.82         50.94         2.83 o
   2 -12   9          1.76          2.50         1.13 o
  -4 -11   9          1.45          0.12         0.66 o
  -3 -11   9          0.63          0.00         0.94 o
  -2 -11   9         15.93         20.28         1.89 o
  -1 -11   9         12.50         15.27         1.41 o
   0 -11   9         19.04         20.23         1.62 o
   1 -11   9         14.83         15.16         1.34 o
   2 -11   9          0.31          0.61         0.86 o
   3 -11   9         22.60         28.09         3.78 o
   4 -11   9         21.05         25.22         3.59 o
  -5 -10   9         21.27         28.38         2.50 o
  -4 -10   9         91.85        100.16         5.75 o
  -3 -10   9          0.02          0.00         0.66 o
  -2 -10   9         14.00         13.81         1.31 o
  -1 -10   9          1.24          0.47         0.60 o
   0 -10   9         54.78         51.60         2.34 o
   1 -10   9          0.10          0.49         0.45 o
   2 -10   9          3.05          4.58         1.70 o
   3 -10   9         38.73         35.94         3.12 o
   4 -10   9         32.68         36.00         2.81 o
   5 -10   9          4.56          2.29         1.89 o
  -6  -9   9          4.19          6.34         1.18 o
  -5  -9   9         18.82         22.90         1.86 o
  -4  -9   9        200.88        220.32        11.00 o
  -3  -9   9        223.11        248.55         6.19 o
  -2  -9   9          0.16          0.38         0.80 o
  -1  -9   9          0.48          0.11         0.55 o
   0  -9   9         17.76         15.24         1.32 o
   1  -9   9         27.30         27.83         4.63 o
   2  -9   9        155.48        137.44         5.54 o
   3  -9   9         67.71         63.18         4.82 o
   4  -9   9          6.09          2.20         0.88 o
   5  -9   9          0.16          1.42         0.72 o
  -6  -8   9         14.83         15.03         3.41 o
  -5  -8   9         14.34         11.50         1.43 o
  -4  -8   9         78.48         79.42         3.47 o
  -3  -8   9        113.85        110.87         3.47 o
  -2  -8   9          3.13          3.13         0.90 o
  -1  -8   9         35.71         33.56         1.85 o
   0  -8   9         15.55         17.69         1.32 o
   1  -8   9         12.77         17.85         2.03 o
   2  -8   9         54.69         53.31         3.08 o
   3  -8   9          0.46          0.53         0.52 o
   4  -8   9          3.91          4.32         1.23 o
   5  -8   9          7.79          4.81         1.04 o
   6  -8   9         40.24         46.10         2.47 o
  -7  -7   9          0.20          1.26         0.68 o
  -6  -7   9         34.25         34.68         4.12 o
  -5  -7   9         11.27         14.97         2.46 o
  -4  -7   9        210.72        202.44         5.29 o
  -3  -7   9         40.22         34.36         1.95 o
  -2  -7   9        117.64        116.55         4.12 o
  -1  -7   9        252.64        253.21         7.34 o
   0  -7   9          9.60          8.57         0.95 o
   1  -7   9         23.04         21.46         2.06 o
   2  -7   9          1.54          0.88         0.68 o
   3  -7   9         33.39         32.74         2.17 o
   4  -7   9         78.68         78.47         3.49 o
   5  -7   9         56.69         50.12         2.62 o
   6  -7   9         31.61         31.63         2.15 o
  -7  -6   9         20.82         18.41         1.80 o
  -6  -6   9         24.89         23.56         1.93 o
  -5  -6   9         10.49         13.57         2.19 o
  -4  -6   9          0.02          0.62         0.51 o
  -3  -6   9         11.22         11.36         1.23 o
  -2  -6   9         27.45         25.51         1.44 o
  -1  -6   9        142.08        129.22         3.36 o
   0  -6   9        369.77        347.42        12.19 o
   1  -6   9        299.39        272.58         8.35 o
   2  -6   9          9.35         11.89         1.33 o
   3  -6   9         74.74         69.18         3.06 o
   4  -6   9         30.32         37.95         4.35 o
   5  -6   9          0.01          2.65         2.08 o
   6  -6   9          0.83          0.21         0.50 o
   7  -6   9          0.87          0.11         0.49 o
  -8  -5   9         47.32         55.35         4.61 o
  -7  -5   9         27.17         29.69         3.33 o
  -6  -5   9         10.99         14.26         1.63 o
  -5  -5   9          5.03          4.74         1.04 o
  -4  -5   9         76.43         71.11         2.58 o
  -3  -5   9         18.17         15.07         1.22 o
  -2  -5   9        222.56        214.99         4.99 o
  -1  -5   9         11.50          9.22         1.19 o
   0  -5   9        822.12        778.14        17.08 o
   1  -5   9        699.31        653.38        14.50 o
   2  -5   9        304.85        278.43         8.16 o
   3  -5   9         62.94         64.03         3.50 o
   4  -5   9        103.49        111.52         5.86 o
   5  -5   9         47.91         52.29         2.15 o
   6  -5   9          2.86          4.26         1.05 o
   7  -5   9         13.18         10.41         0.91 o
  -8  -4   9          4.45          2.58         1.99 o
  -7  -4   9        173.46        167.12         5.97 o
  -6  -4   9         41.56         38.11         2.39 o
  -5  -4   9          4.38          2.15         0.57 o
  -4  -4   9          0.34          0.61         0.52 o
  -3  -4   9        131.35        134.38         3.59 o
  -2  -4   9        126.44        125.18         3.29 o
  -1  -4   9        110.10        100.31         5.69 o
   0  -4   9          7.49          8.55         1.00 o
   1  -4   9          4.95          4.66         0.76 o
   2  -4   9       2420.14       2326.83        47.56 o
   3  -4   9          3.35          3.36         1.51 o
   4  -4   9        132.55        134.63         4.35 o
   5  -4   9          0.92          1.48         0.34 o
   6  -4   9          1.46          1.18         0.45 o
   7  -4   9        146.54        170.60         4.57 o
  -8  -3   9          7.36          4.71         2.07 o
  -7  -3   9          3.44          6.04         1.35 o
  -6  -3   9          0.14          0.04         0.64 o
  -5  -3   9         15.82         12.34         1.09 o
  -4  -3   9         34.27         33.31         2.02 o
  -3  -3   9        119.30        102.82         2.97 o
  -2  -3   9        246.84        242.70         5.92 o
  -1  -3   9         12.95         12.67         0.70 o
   0  -3   9        201.74        202.28         5.32 o
   1  -3   9         11.09          9.75         0.81 o
   2  -3   9        370.44        353.76         8.17 o
   3  -3   9        215.15        221.65         8.21 o
   4  -3   9         23.46         19.47         2.55 o
   5  -3   9          9.43         11.31         1.69 o
   6  -3   9         20.41         18.11         1.23 o
   7  -3   9         59.23         68.21         2.66 o
  -9  -2   9          3.21          2.28         2.36 o
  -8  -2   9         96.63         87.23         6.05 o
  -7  -2   9        155.24        147.21         5.32 o
  -6  -2   9         34.28         35.84         2.33 o
  -5  -2   9         80.58         87.42         3.16 o
  -4  -2   9          5.95          4.47         0.78 o
  -3  -2   9        469.87        439.54         8.87 o
  -2  -2   9        487.47        468.76         9.21 o
  -1  -2   9         49.31         45.70         2.00 o
   0  -2   9         14.01         12.09         0.96 o
   1  -2   9        117.97        117.90         3.35 o
   2  -2   9        121.40        120.33         2.97 o
   3  -2   9        209.14        212.27         4.75 o
   4  -2   9         26.46         21.61         1.36 o
   5  -2   9          4.55          5.81         1.33 o
   6  -2   9         95.83        102.39         2.97 o
   7  -2   9          2.41          2.80         0.57 o
  -9  -1   9          0.28          0.00         1.60 o
  -8  -1   9         53.69         63.12         4.54 o
  -7  -1   9        111.07        118.10         4.58 o
  -6  -1   9         29.06         27.44         2.03 o
  -5  -1   9          3.47          2.99         0.71 o
  -4  -1   9          0.22          0.37         0.52 o
  -3  -1   9         13.26         17.54         1.36 o
  -2  -1   9         10.75         16.37         0.97 o
  -1  -1   9        364.14        364.44         9.17 o
   0  -1   9        529.14        518.79        13.55 o
   1  -1   9         78.12         79.18         2.27 o
   2  -1   9          3.60          6.23         0.53 o
   3  -1   9        423.88        397.04         7.91 o
   4  -1   9         29.34         30.04         1.33 o
   5  -1   9        420.45        441.61         8.95 o
   6  -1   9        162.38        168.82         4.79 o
   7  -1   9         18.88         18.61         2.20 o
  -9   0   9          0.42          0.49         1.50 o
  -8   0   9          2.18          3.15         1.68 o
  -7   0   9          6.66          6.91         1.37 o
  -6   0   9        236.74        246.20         7.13 o
  -5   0   9         69.00         71.47         2.52 o
  -4   0   9        134.17        128.07         3.48 o
  -3   0   9         45.86         49.40         1.81 o
  -2   0   9         30.36         40.40         1.48 o
  -1   0   9         87.40         81.21         3.69 o
   0   0   9        163.19        181.06         4.71 o
   1   0   9         28.28         25.64         1.07 o
   2   0   9          2.11          1.24         0.30 o
   3   0   9        167.26        160.75         4.49 o
   4   0   9        120.25        105.52         4.15 o
   5   0   9         28.50         30.49         1.94 o
   6   0   9         42.99         44.46         1.75 o
   7   0   9         14.67         18.08         1.63 o
  -9   1   9          0.01          0.89         1.04 o
  -8   1   9          0.16          0.82         1.01 o
  -7   1   9         62.87         59.42         3.72 o
  -6   1   9        312.16        316.16         8.56 o
  -5   1   9         86.88         83.34         2.72 o
  -4   1   9         19.53         17.86         1.23 o
  -3   1   9        164.83        154.49         5.27 o
  -2   1   9         29.60         26.83         2.15 o
  -1   1   9          1.43          1.75         0.33 o
   0   1   9         26.44         29.06         1.38 o
   1   1   9          2.02          2.48         0.56 o
   2   1   9         28.11         27.36         1.30 o
   3   1   9         96.06         97.85         3.04 o
   4   1   9        483.46        435.66         9.09 o
   5   1   9          4.72          4.39         0.73 o
   6   1   9         20.24         19.71         1.20 o
   7   1   9         64.37         71.75         2.99 o
  -9   2   9          0.51          0.57         1.32 o
  -8   2   9          6.19          6.57         1.40 o
  -7   2   9         18.12         17.56         1.67 o
  -6   2   9          3.15          2.66         1.25 o
  -5   2   9          4.57          5.23         0.95 o
  -4   2   9        441.14        416.40         9.86 o
  -3   2   9         37.77         33.54         1.79 o
  -2   2   9          3.59          2.88         0.88 o
  -1   2   9          0.14          0.21         0.38 o
   0   2   9         24.29         23.35         1.27 o
   1   2   9         82.97         79.63         2.54 o
   2   2   9         10.19         10.90         1.84 o
   3   2   9         89.08         88.00         4.17 o
   4   2   9         90.10         89.47         3.06 o
   5   2   9         20.27         15.13         2.18 o
   6   2   9         28.23         28.17         1.56 o
   7   2   9          0.23          1.81         0.48 o
  -7   3   9          3.70          3.54         1.04 o
  -6   3   9         13.04         12.91         1.85 o
  -5   3   9          2.93          4.73         0.95 o
  -4   3   9        109.65        100.98         3.49 o
  -3   3   9        462.43        436.94         8.95 o
  -2   3   9        148.15        148.12         3.75 o
  -1   3   9         82.53         83.23         2.43 o
   0   3   9         31.67         21.87         1.35 o
   1   3   9         90.18         84.42         2.72 o
   2   3   9         32.01         32.57         1.73 o
   3   3   9         15.16         17.81         1.34 o
   4   3   9         15.28         13.93         1.26 o
   5   3   9          7.31          7.11         0.97 o
   6   3   9         36.08         34.98         1.96 o
   7   3   9          1.54          2.65         0.89 o
  -7   4   9          1.97          2.36         0.94 o
  -6   4   9         18.99         20.63         3.31 o
  -5   4   9         21.88         18.17         1.99 o
  -4   4   9         29.93         31.24         1.59 o
  -3   4   9        167.57        167.22         4.26 o
  -2   4   9         13.83          7.72         0.99 o
  -1   4   9       1022.54        966.51        16.28 o
   0   4   9          3.22          3.35         0.78 o
   1   4   9         13.13         11.43         2.29 o
   2   4   9         83.54         82.91         3.14 o
   3   4   9         89.82         85.24         4.23 o
   4   4   9        184.25        173.13         5.27 o
   5   4   9        251.92        255.75         7.17 o
   6   4   9        130.40        129.63         6.72 o
  -7   5   9          5.60          5.86         1.70 o
  -6   5   9         64.30         64.52         3.60 o
  -5   5   9        114.02        121.24         5.33 o
  -4   5   9        121.78        107.74         3.30 o
  -3   5   9          1.36          1.46         0.55 o
  -2   5   9        166.15        160.79         3.80 o
  -1   5   9        243.56        235.95         7.60 o
   0   5   9        135.03        135.61         3.71 o
   1   5   9          6.53          5.93         1.05 o
   2   5   9        168.02        161.13         5.10 o
   3   5   9         18.96         21.98         1.69 o
   4   5   9          0.35          0.24         0.47 o
   5   5   9          2.75          0.97         0.76 o
   6   5   9         32.31         31.40         2.07 o
  -7   6   9          7.18          9.64         2.27 o
  -6   6   9         41.27         52.34         4.35 o
  -5   6   9        202.87        214.76         8.97 o
  -4   6   9         30.05         26.33         1.48 o
  -3   6   9         11.77         12.90         1.17 o
  -2   6   9          0.70          0.10         0.44 o
  -1   6   9         18.68         18.03         1.17 o
   0   6   9        154.87        153.29         3.66 o
   1   6   9         18.83         21.81         2.07 o
   2   6   9         35.83         39.40         2.31 o
   3   6   9         93.15        100.68         3.91 o
   4   6   9        112.96        111.50         4.26 o
   5   6   9         15.18         12.48         2.23 o
  -6   7   9          3.82          4.91         1.13 o
  -5   7   9         58.98         69.95         3.95 o
  -4   7   9         14.24         14.40         1.42 o
  -3   7   9         86.71         91.53         3.06 o
  -2   7   9         75.06         77.65         2.54 o
  -1   7   9         41.49         35.84         1.71 o
   0   7   9         15.93         18.11         1.24 o
   1   7   9         13.98         13.59         1.06 o
   2   7   9         63.04         63.79         3.05 o
   3   7   9        134.21        145.87         5.11 o
   4   7   9         23.91         23.37         2.03 o
   5   7   9          1.44          2.39         0.85 o
  -7   8   9          6.06          6.99         2.08 o
  -6   8   9         25.71         27.86         2.36 o
  -5   8   9         14.09         12.21         1.98 o
  -4   8   9         28.22         24.88         2.46 o
  -3   8   9         96.58         94.83         3.23 o
  -2   8   9          1.86          1.13         0.40 o
  -1   8   9          3.53          3.45         0.76 o
   0   8   9         42.32         42.54         1.84 o
   1   8   9         20.80         25.46         1.43 o
   2   8   9        139.11        144.88         5.29 o
   3   8   9         72.32         80.28         3.72 o
   4   8   9         29.75         32.01         2.83 o
  -6   9   9          5.00          5.31         1.04 o
  -5   9   9          3.66          5.68         2.08 o
  -4   9   9          6.16          7.56         1.89 o
  -3   9   9         63.04         59.89         4.54 o
  -2   9   9        144.18        158.53         4.13 o
  -1   9   9         11.42         12.01         1.11 o
   0   9   9          2.44          1.39         0.58 o
   1   9   9          9.84         11.12         1.12 o
   2   9   9         45.29         50.95         3.03 o
   3   9   9          1.50          1.76         1.14 o
  -5  10   9          0.07          0.00         0.63 o
  -4  10   9          1.57          2.46         0.80 o
  -3  10   9          1.50          0.06         0.52 o
  -2  10   9          9.92          9.17         1.57 o
  -1  10   9          3.36          2.04         0.66 o
   0  10   9         35.94         40.25         2.02 o
   1  10   9         92.73         91.49         3.19 o
  -2  11   9          1.22          1.28         0.57 o
  -3 -11  10         66.45         70.89         4.13 o
  -2 -11  10          0.33          0.66         0.52 o
  -1 -11  10          0.41          0.89         0.55 o
   0 -11  10          8.09          8.15         1.33 o
   1 -11  10         56.10         61.06         3.76 o
   2 -11  10          3.00          2.55         1.89 o
  -4 -10  10         22.02         17.10         2.11 o
  -3 -10  10         66.64         59.90         5.86 o
  -2 -10  10         71.68         79.21         3.30 o
  -1 -10  10         35.93         34.00         2.05 o
   0 -10  10         28.62         31.47         2.12 o
   1 -10  10         15.49         20.62         3.31 o
   2 -10  10          1.11          1.99         1.23 o
   3 -10  10         66.04         72.70         4.12 o
   4 -10  10         13.28          9.51         1.71 o
  -5  -9  10         13.23         11.62         1.76 o
  -4  -9  10          7.74          6.90         2.38 o
  -3  -9  10         50.04         54.63         2.38 o
  -2  -9  10         12.30         10.88         1.81 o
  -1  -9  10        204.19        191.38         5.47 o
   0  -9  10          0.59          0.17         0.49 o
   1  -9  10          4.05          4.09         1.29 o
   2  -9  10          1.84          1.32         1.01 o
   3  -9  10         99.75        109.73         6.99 o
   4  -9  10         21.10         19.27         1.89 o
   5  -9  10          5.15          7.94         1.20 o
  -6  -8  10         47.33         48.73         3.20 o
  -5  -8  10         65.86         69.35         3.39 o
  -4  -8  10          3.78          3.84         0.95 o
  -3  -8  10        194.71        203.17         5.30 o
  -2  -8  10          4.02          3.03         0.95 o
  -1  -8  10         78.98         70.53         2.68 o
   0  -8  10         64.94         57.65         3.31 o
   1  -8  10          6.64          4.76         1.26 o
   2  -8  10         19.49         22.92         2.74 o
   3  -8  10         37.16         39.56         2.48 o
   4  -8  10         88.83        101.70         6.04 o
   5  -8  10         56.19         68.72         4.91 o
  -7  -7  10        118.39        125.88         7.94 o
  -6  -7  10         67.69         75.78         3.68 o
  -5  -7  10         11.43         10.94         1.42 o
  -4  -7  10          1.58          1.56         0.50 o
  -3  -7  10        134.71        132.42         3.91 o
  -2  -7  10        174.84        165.49         5.43 o
  -1  -7  10          1.08          1.66         0.54 o
   0  -7  10        168.62        155.44         5.95 o
   1  -7  10          1.50          2.47         1.04 o
   2  -7  10          9.32         12.06         1.35 o
   3  -7  10         93.13         89.20         5.09 o
   4  -7  10          1.83          2.46         1.89 o
   5  -7  10         10.07          4.30         1.80 o
   6  -7  10         69.50         83.98         3.39 o
  -7  -6  10         11.92          8.10         1.32 o
  -6  -6  10         78.22         66.20         3.36 o
  -5  -6  10         12.50         18.21         1.65 o
  -4  -6  10         13.67         10.24         1.09 o
  -3  -6  10          3.63          1.83         0.62 o
  -2  -6  10          2.95          1.89         0.67 o
  -1  -6  10          0.01          0.74         0.46 o
   0  -6  10         31.97         33.78         1.92 o
   1  -6  10         22.77         22.36         2.55 o
   2  -6  10         88.54         93.63         5.85 o
   3  -6  10         74.17         78.02         3.35 o
   4  -6  10          0.81          1.95         1.23 o
   5  -6  10          0.39          0.69         0.37 o
   6  -6  10         18.43         16.20         1.28 o
  -7  -5  10         17.38         15.37         2.33 o
  -6  -5  10          0.13          0.22         0.56 o
  -5  -5  10         57.28         55.58         3.79 o
  -4  -5  10         92.36         79.82         2.82 o
  -3  -5  10          1.52          2.83         0.67 o
  -2  -5  10          7.69          9.67         1.00 o
  -1  -5  10         11.87         12.01         0.98 o
   0  -5  10          2.86          1.70         1.29 o
   1  -5  10        194.00        191.26         5.28 o
   2  -5  10         40.02         40.75         2.65 o
   3  -5  10          2.40          2.19         1.13 o
   4  -5  10         80.18         84.60         5.39 o
   5  -5  10         78.70         83.84         3.44 o
   6  -5  10          1.27          1.56         1.32 o
  -8  -4  10          2.42          1.08         1.53 o
  -7  -4  10          0.23          0.98         0.78 o
  -6  -4  10         21.98         18.95         2.02 o
  -5  -4  10         42.11         41.79         2.00 o
  -4  -4  10         63.57         59.28         2.37 o
  -3  -4  10         46.06         49.82         2.04 o
  -2  -4  10         43.06         46.62         1.80 o
  -1  -4  10         34.60         34.94         1.94 o
   0  -4  10         10.94         15.04         1.94 o
   1  -4  10        294.46        281.42         9.32 o
   2  -4  10         25.53         29.90         2.68 o
   3  -4  10         10.24         11.38         1.05 o
   4  -4  10        125.58        130.77         4.25 o
   5  -4  10         65.91         72.64         2.48 o
   6  -4  10         15.56         17.99         1.15 o
   7  -4  10          1.10          0.22         0.34 o
  -8  -3  10         25.45         20.56         2.02 o
  -7  -3  10         95.42         98.91         4.31 o
  -6  -3  10          6.79          8.38         1.50 o
  -5  -3  10         27.86         28.58         1.62 o
  -4  -3  10          0.46          1.24         0.60 o
  -3  -3  10         23.38         24.91         1.44 o
  -2  -3  10        156.39        144.20         3.60 o
  -1  -3  10         66.96         69.06         2.70 o
   0  -3  10         39.55         40.65         2.68 o
   1  -3  10        215.17        227.06         5.78 o
   2  -3  10        172.89        177.46         7.36 o
   3  -3  10          3.90          3.68         0.49 o
   4  -3  10         12.92         16.06         2.46 o
   5  -3  10        115.06        133.22         6.01 o
   6  -3  10          0.06          0.17         0.19 o
   7  -3  10          5.01          6.74         1.10 o
  -8  -2  10         13.40          8.04         1.98 o
  -7  -2  10        124.84        132.26         5.00 o
  -6  -2  10        124.74        124.70         4.67 o
  -5  -2  10          0.57          0.08         0.38 o
  -4  -2  10         74.59         69.95         2.50 o
  -3  -2  10         43.27         41.86         1.77 o
  -2  -2  10        315.28        298.25         6.30 o
  -1  -2  10        130.05        125.20         6.04 o
   0  -2  10          2.72          4.51         0.76 o
   1  -2  10         12.86         12.57         1.80 o
   2  -2  10        117.60        128.72         3.62 o
   3  -2  10         29.37         34.64         2.00 o
   4  -2  10          5.87          5.37         0.98 o
   5  -2  10         11.17         11.67         1.18 o
   6  -2  10          5.01          5.00         1.26 o
   7  -2  10         54.77         59.80         3.14 o
  -8  -1  10          8.80          7.15         1.39 o
  -7  -1  10          9.60          7.52         1.41 o
  -6  -1  10        107.54        104.29         4.11 o
  -5  -1  10         10.63          8.17         1.04 o
  -4  -1  10         21.09         21.36         1.50 o
  -3  -1  10          1.36          0.28         0.49 o
  -2  -1  10         53.80         49.82         2.55 o
  -1  -1  10          8.26          8.62         1.03 o
   0  -1  10        401.50        384.18        12.98 o
   1  -1  10        298.66        287.35         6.98 o
   2  -1  10         55.84         47.92         2.52 o
   3  -1  10          0.84          0.73         0.94 o
   4  -1  10          0.61          1.03         0.48 o
   5  -1  10         20.43         18.47         2.07 o
   6  -1  10         35.02         36.72         1.77 o
   7  -1  10         35.30         37.14         1.73 o
  -8   0  10        112.80        117.67         4.70 o
  -7   0  10          0.57          0.30         0.60 o
  -6   0  10         98.41         85.69         3.60 o
  -5   0  10          0.89          0.71         0.44 o
  -4   0  10        478.47        451.58         9.29 o
  -3   0  10        789.86        741.52        14.08 o
  -2   0  10        209.85        202.79         5.78 o
  -1   0  10        113.18        101.33         3.94 o
   0   0  10         91.36         89.19         8.21 o
   1   0  10        304.72        275.37         7.14 o
   2   0  10          0.29          0.16         0.33 o
   3   0  10         38.68         35.91         1.37 o
   4   0  10         96.13         98.78         3.47 o
   5   0  10          6.64          5.55         0.61 o
   6   0  10         28.60         36.34         1.62 o
   7   0  10         81.44         93.84         3.45 o
  -8   1  10         47.44         52.97         2.86 o
  -7   1  10         47.83         47.24         2.66 o
  -6   1  10        119.20        119.59         4.37 o
  -5   1  10          1.36          0.54         0.50 o
  -4   1  10          5.80          6.34         1.09 o
  -3   1  10        106.95        110.70         4.01 o
  -2   1  10          4.21          2.50         0.84 o
  -1   1  10        173.32        143.99         5.39 o
   0   1  10        226.19        238.40         6.31 o
   1   1  10        281.13        256.44         6.61 o
   2   1  10          1.14          1.78         0.56 o
   3   1  10        207.01        193.09         4.73 o
   4   1  10          0.31          0.51         0.35 o
   5   1  10          5.55          7.81         0.79 o
   6   1  10         31.42         31.64         1.49 o
  -8   2  10          6.34          5.37         2.93 o
  -7   2  10          1.16          2.15         0.97 o
  -6   2  10          5.78          5.74         1.43 o
  -5   2  10        165.68        164.72         5.02 o
  -4   2  10         36.61         34.49         1.93 o
  -3   2  10        190.99        184.72         5.14 o
  -2   2  10         93.36         93.80         3.03 o
  -1   2  10        105.89         91.20         3.88 o
   0   2  10        323.00        307.74         7.81 o
   1   2  10         79.79         80.92         2.75 o
   2   2  10         20.39         17.87         1.18 o
   3   2  10         38.84         39.94         2.02 o
   4   2  10         20.16         22.03         1.40 o
   5   2  10          3.13          4.95         0.80 o
   6   2  10         53.61         55.17         2.43 o
  -8   3  10          1.23          0.38         0.94 o
  -7   3  10         24.75         21.89         2.13 o
  -6   3  10          0.83          1.26         0.85 o
  -5   3  10         26.95         28.76         1.79 o
  -4   3  10          2.36          1.32         0.69 o
  -3   3  10          0.04          0.00         0.46 o
  -2   3  10        157.77        156.19         4.65 o
  -1   3  10        450.16        432.27         7.91 o
   0   3  10         16.80         16.02         1.73 o
   1   3  10          2.31          1.26         0.57 o
   2   3  10         14.06         17.64         1.65 o
   3   3  10          9.24         11.27         2.29 o
   4   3  10         29.46         32.23         1.99 o
   5   3  10          3.58          1.87         0.63 o
   6   3  10         32.76         30.56         1.83 o
  -7   4  10         58.53         64.85         3.71 o
  -6   4  10         14.31         14.75         1.72 o
  -5   4  10          0.10          0.54         0.69 o
  -4   4  10         44.32         40.56         2.17 o
  -3   4  10         84.58         84.50         3.16 o
  -2   4  10         15.57         19.78         1.31 o
  -1   4  10        702.80        717.03        12.51 o
   0   4  10         43.35         37.70         1.89 o
   1   4  10         46.88         43.33         1.98 o
   2   4  10        161.25        153.39         4.81 o
   3   4  10          6.31          4.71         0.81 o
   4   4  10         60.43         68.60         4.41 o
   5   4  10         11.72         15.37         1.41 o
   6   4  10         13.63         15.36         1.53 o
  -7   5  10         12.16         14.17         2.27 o
  -6   5  10          4.38          4.99         1.23 o
  -5   5  10         14.65         12.83         1.80 o
  -4   5  10         55.87         50.76         3.32 o
  -3   5  10        163.90        148.93         4.10 o
  -2   5  10        394.21        364.63         9.93 o
  -1   5  10        277.93        252.33         5.45 o
   0   5  10        100.72         92.96         3.23 o
   1   5  10        147.16        144.37         4.26 o
   2   5  10        118.02        120.24         4.24 o
   3   5  10         46.52         48.54         2.51 o
   4   5  10          0.45          1.14         0.67 o
   5   5  10        104.92        114.46         4.28 o
  -7   6  10          3.21          3.21         1.13 o
  -6   6  10          5.76          2.27         0.94 o
  -5   6  10         12.10         19.17         1.91 o
  -4   6  10          0.17          0.23         0.38 o
  -3   6  10          1.92          2.94         0.75 o
  -2   6  10         23.44         24.12         1.38 o
  -1   6  10          1.78          2.27         0.63 o
   0   6  10          0.44          0.62         0.43 o
   1   6  10         70.15         64.93         2.73 o
   2   6  10         18.27         21.46         1.78 o
   3   6  10         22.59         22.41         1.81 o
   4   6  10        154.96        149.64         5.27 o
  -7   7  10          0.40          1.89         0.94 o
  -6   7  10         12.28         13.04         2.27 o
  -5   7  10         10.59         12.09         1.89 o
  -4   7  10         29.66         33.39         2.11 o
  -3   7  10          0.57          1.46         0.74 o
  -2   7  10          1.11          0.61         0.57 o
  -1   7  10         39.68         42.30         1.80 o
   0   7  10          8.78          6.98         0.85 o
   1   7  10         18.78         18.64         1.58 o
   2   7  10          2.67          1.38         0.72 o
   3   7  10          0.56          1.67         0.82 o
   4   7  10         34.68         38.90         2.44 o
  -6   8  10         37.70         41.19         3.78 o
  -5   8  10          9.40          9.52         3.78 o
  -4   8  10          7.78         14.25         3.97 o
  -3   8  10         38.78         45.09         2.11 o
  -2   8  10         75.37         78.51         2.90 o
  -1   8  10         12.04         11.19         1.15 o
   0   8  10          0.24          0.81         0.45 o
   1   8  10        131.86        139.93         4.59 o
   2   8  10          2.50          3.72         0.97 o
   3   8  10         28.61         30.22         4.14 o
  -5   9  10         40.92         43.38         3.04 o
  -4   9  10         12.09         11.55         5.20 o
  -3   9  10         33.36         39.95         2.86 o
  -2   9  10        147.11        172.86         4.95 o
  -1   9  10         22.11         23.42         1.45 o
   0   9  10          1.75          0.55         0.55 o
   1   9  10         33.01         36.36         2.33 o
   2   9  10         11.03         10.97         1.56 o
  -3  10  10         10.73          6.97         1.70 o
  -2  10  10         19.91         18.97         6.71 o
  -1  10  10          0.15          0.20         0.42 o
   0  10  10          5.17          4.60         0.96 o
  -1 -11  11         23.64         28.23         2.65 o
   0 -11  11          2.84          2.19         0.94 o
  -3 -10  11          6.84          3.17         1.23 o
  -2 -10  11          0.74          1.10         0.69 o
  -1 -10  11          2.08          1.28         0.75 o
   0 -10  11         33.98         33.87         3.08 o
   1 -10  11         24.56         23.76         4.63 o
   2 -10  11         30.99         39.90         3.59 o
   3 -10  11          1.38          1.01         1.12 o
  -4  -9  11          0.81          0.69         0.58 o
  -3  -9  11          0.64          0.49         0.63 o
  -2  -9  11          1.98          1.98         0.89 o
  -1  -9  11          2.18          1.43         0.64 o
   0  -9  11         14.14         11.84         3.40 o
   1  -9  11         12.40         11.36         1.85 o
   2  -9  11          3.90          3.93         1.51 o
   3  -9  11          0.17          0.00         0.55 o
   4  -9  11         53.36         66.85         3.52 o
  -5  -8  11         81.73         82.98         3.78 o
  -4  -8  11         54.82         63.43         3.10 o
  -3  -8  11         63.15         59.32         2.44 o
  -2  -8  11          2.64          1.82         0.80 o
  -1  -8  11        106.00         98.67         3.21 o
   0  -8  11         48.31         49.60         3.13 o
   1  -8  11         27.45         29.93         3.40 o
   2  -8  11          1.44          0.99         0.55 o
   3  -8  11          0.09          1.17         0.86 o
   4  -8  11         43.72         53.62         2.96 o
  -6  -7  11         36.72         40.81         2.89 o
  -5  -7  11         83.16         84.47         3.81 o
  -4  -7  11          7.84          8.17         0.95 o
  -3  -7  11         47.92         49.40         2.25 o
  -2  -7  11         74.86         76.61         4.30 o
  -1  -7  11         27.05         20.75         1.12 o
   0  -7  11         28.14         21.71         2.09 o
   1  -7  11         50.18         44.93         2.66 o
   2  -7  11         16.09         22.78         2.46 o
   3  -7  11         20.21         19.04         1.67 o
   4  -7  11         50.96         54.02         2.79 o
   5  -7  11         92.46         96.97         4.08 o
  -7  -6  11          5.68          4.72         1.35 o
  -6  -6  11          0.49          0.87         0.70 o
  -5  -6  11         44.43         37.99         3.12 o
  -4  -6  11          0.22          0.09         0.43 o
  -3  -6  11         28.26         28.23         1.66 o
  -2  -6  11        270.56        275.24         7.64 o
  -1  -6  11        261.64        261.30         9.79 o
   0  -6  11          7.01          3.74         1.12 o
   1  -6  11         41.51         39.29         2.40 o
   2  -6  11         65.41         66.37         3.14 o
   3  -6  11         55.63         60.54         5.86 o
   4  -6  11          6.38          4.03         1.51 o
   5  -6  11         14.65         19.81         1.43 o
  -7  -5  11         22.10         26.66         3.92 o
  -6  -5  11          3.20          0.86         0.74 o
  -5  -5  11          7.81          5.33         1.26 o
  -4  -5  11         52.02         46.30         2.11 o
  -3  -5  11        174.97        168.24         4.43 o
  -2  -5  11        213.40        199.92         4.80 o
  -1  -5  11         16.68         16.74         1.53 o
   0  -5  11        662.37        638.42        30.37 o
   1  -5  11         10.69         10.13         1.80 o
   2  -5  11        153.09        156.19         5.38 o
   3  -5  11         12.40         12.13         1.06 o
   4  -5  11          1.57          1.56         0.66 o
   5  -5  11         87.24         90.46         3.06 o
   6  -5  11         10.92          5.69         1.50 o
  -7  -4  11          1.55          2.54         1.05 o
  -6  -4  11          0.32          0.22         0.49 o
  -5  -4  11         22.18         19.83         1.39 o
  -4  -4  11         75.25         82.65         3.05 o
  -3  -4  11         32.37         30.16         2.32 o
  -2  -4  11          7.35          6.20         0.82 o
  -1  -4  11          0.03          0.06         0.64 o
   0  -4  11        576.73        557.09        12.84 o
   1  -4  11         29.50         29.48         1.61 o
   2  -4  11         17.88         20.01         1.50 o
   3  -4  11          1.45          1.56         0.54 o
   4  -4  11          0.30          0.57         0.38 o
   5  -4  11        156.23        185.90         7.75 o
   6  -4  11         30.66         33.05         2.74 o
  -8  -3  11         44.92         49.28         3.00 o
  -7  -3  11         40.69         35.46         2.70 o
  -6  -3  11          2.83          2.10         0.84 o
  -5  -3  11        185.19        179.43         4.78 o
  -4  -3  11        175.48        172.70         4.55 o
  -3  -3  11         17.14         17.33         1.26 o
  -2  -3  11         63.38         64.97         2.11 o
  -1  -3  11        160.64        153.80         4.67 o
   0  -3  11        320.51        319.88         7.98 o
   1  -3  11        653.77        649.83        21.65 o
   2  -3  11         70.48         81.20         2.69 o
   3  -3  11         43.92         49.19         2.55 o
   4  -3  11         58.34         48.94         4.54 o
   5  -3  11         13.57         10.05         1.89 o
  -8  -2  11          0.67          0.78         1.43 o
  -7  -2  11          0.03          1.33         0.66 o
  -6  -2  11          4.40          4.00         1.04 o
  -5  -2  11         45.16         40.71         1.96 o
  -4  -2  11        190.48        187.00         4.78 o
  -3  -2  11          8.91          9.34         1.03 o
  -2  -2  11         25.76         21.90         1.10 o
  -1  -2  11         10.26          8.33         1.05 o
   0  -2  11          6.73          8.91         1.00 o
   1  -2  11         43.81         44.30         2.34 o
   2  -2  11          9.27         10.04         0.84 o
   3  -2  11         92.18        100.21         2.94 o
  -8  -1  11         51.57         41.74         2.66 o
  -7  -1  11         30.62         30.55         2.15 o
  -6  -1  11         64.36         60.95         3.01 o
  -5  -1  11          8.43          7.93         1.45 o
  -4  -1  11        130.40        120.91         3.50 o
  -3  -1  11         33.43         33.06         1.55 o
  -2  -1  11         92.71         94.92         2.61 o
  -1  -1  11         91.00         80.25         3.53 o
   0  -1  11          0.05          0.05         0.36 o
   1  -1  11          1.11          1.39         0.68 o
   2  -1  11         99.11         96.19         3.06 o
   3  -1  11         42.56         47.88         2.17 o
   4  -1  11        137.23        142.87         6.21 o
  -8   0  11         76.13         78.35         4.62 o
  -7   0  11         23.44         26.64         1.92 o
  -6   0  11          2.49          2.47         0.72 o
  -5   0  11          1.62          1.34         0.76 o
  -4   0  11         65.17         61.82         2.67 o
  -3   0  11         28.27         25.25         1.57 o
  -2   0  11        211.17        209.91         7.08 o
  -1   0  11        131.93        118.52         7.09 o
   0   0  11          0.07          0.00         0.51 o
   1   0  11         52.27         46.96         2.51 o
   2   0  11        308.24        288.43         7.26 o
   3   0  11         93.63        102.89         4.04 o
   4   0  11         23.31         25.92         2.58 o
   5   0  11          1.33          1.19         0.53 o
   6   0  11          8.15          6.65         0.68 o
  -8   1  11         47.80         53.29         3.63 o
  -7   1  11          2.67          2.27         1.80 o
  -6   1  11          5.46          5.27         1.26 o
  -5   1  11          8.07          6.50         1.85 o
  -4   1  11          2.33          1.83         0.72 o
  -3   1  11          3.84          3.19         0.82 o
  -2   1  11          0.43          0.64         0.46 o
  -1   1  11          1.63          1.32         0.80 o
   0   1  11          3.20          2.11         0.69 o
   1   1  11        252.75        243.00         6.51 o
   2   1  11        111.68        103.02         3.38 o
   3   1  11        130.94        125.69         3.87 o
   4   1  11          1.74          0.58         0.34 o
   5   1  11          9.40         11.23         0.86 o
   6   1  11         10.06         12.65         1.92 o
  -8   2  11         94.53        107.00         5.67 o
  -7   2  11          6.20          7.15         1.60 o
  -6   2  11         24.07         15.92         1.82 o
  -5   2  11         67.67         60.71         2.67 o
  -4   2  11         55.44         54.63         2.51 o
  -3   2  11          0.08          0.08         0.62 o
  -2   2  11          5.58          4.01         0.78 o
  -1   2  11         40.70         38.81         2.48 o
   0   2  11         26.85         25.96         1.67 o
   1   2  11        124.29        123.34         4.04 o
   2   2  11        209.06        199.27         5.66 o
   3   2  11          7.40          5.04         0.93 o
   4   2  11          0.10          0.85         0.34 o
   5   2  11         18.39         17.23         1.24 o
   6   2  11         24.36         27.12         3.05 o
  -8   3  11          0.03          0.00         0.53 o
  -7   3  11          6.41          4.06         1.70 o
  -6   3  11        140.78        145.87         7.75 o
  -5   3  11         86.64         86.85         3.67 o
  -4   3  11          1.34          3.19         0.89 o
  -3   3  11        220.97        215.08         5.89 o
  -2   3  11        103.29         93.04         3.49 o
  -1   3  11          3.11          5.90         1.43 o
   0   3  11         49.17         53.15         2.54 o
   1   3  11         10.53          6.20         0.95 o
   2   3  11          0.38          1.16         0.44 o
   3   3  11         46.54         52.38         2.18 o
   4   3  11         11.87         13.03         1.12 o
   5   3  11          1.59          1.46         0.57 o
  -7   4  11         10.81         10.58         1.67 o
  -6   4  11         55.46         54.74         3.41 o
  -5   4  11         62.80         63.97         5.76 o
  -4   4  11          5.06          4.72         0.95 o
  -3   4  11        215.56        202.08         7.72 o
  -2   4  11         87.40         79.86         2.90 o
  -1   4  11          0.02          0.35         0.69 o
   0   4  11        301.48        286.24         7.84 o
   1   4  11         16.51         15.79         1.28 o
   2   4  11         32.12         30.54         2.45 o
   3   4  11         38.00         49.21         3.09 o
   4   4  11         63.61         55.90         3.97 o
   5   4  11         18.35         17.02         1.56 o
  -7   5  11         45.95         60.66         4.72 o
  -6   5  11          2.73          1.32         0.80 o
  -5   5  11         13.38         17.15         1.97 o
  -4   5  11          0.00          0.33         0.44 o
  -3   5  11          8.14          7.17         1.23 o
  -2   5  11        193.03        182.51         5.26 o
  -1   5  11          2.09          1.87         0.80 o
   0   5  11         11.96         10.31         1.29 o
   1   5  11          0.60          1.59         0.69 o
   2   5  11         61.46         63.91         2.64 o
   3   5  11         44.76         48.74         4.05 o
   4   5  11          0.37          0.95         0.84 o
  -7   6  11         82.67         85.41         6.05 o
  -6   6  11          5.10          3.02         1.32 o
  -5   6  11          1.44          2.27         1.42 o
  -4   6  11          8.20          6.41         1.01 o
  -3   6  11          0.10          0.14         0.71 o
  -2   6  11          4.61          7.60         1.18 o
  -1   6  11         16.16         19.43         1.90 o
   0   6  11         16.52         17.43         1.88 o
   1   6  11         75.92         83.20         3.22 o
   2   6  11         29.72         31.02         1.99 o
   3   6  11          5.95          5.03         1.05 o
   4   6  11          4.65          4.19         0.88 o
  -6   7  11         24.41         21.92         2.65 o
  -5   7  11         32.93         30.42         3.21 o
  -4   7  11          0.58          1.39         0.76 o
  -3   7  11          0.15          0.00         0.44 o
  -2   7  11         10.73         11.14         1.28 o
  -1   7  11          2.40          2.78         0.70 o
   0   7  11          0.58          0.42         0.62 o
   1   7  11         74.26         79.73         3.27 o
   2   7  11         20.36         18.47         1.66 o
   3   7  11          8.38          7.46         1.31 o
  -5   8  11         47.03         55.18         4.35 o
  -4   8  11         53.21         53.48         4.35 o
  -3   8  11          7.88          5.36         0.82 o
  -2   8  11          0.31          0.35         0.53 o
  -1   8  11        100.98        121.27         4.71 o
   0   8  11        135.36        162.23         6.97 o
   1   8  11         56.64         65.24         3.06 o
   2   8  11        140.04        149.09         6.11 o
  -3   9  11          3.83          6.00         3.31 o
  -2   9  11          5.09          4.57         1.09 o
  -1   9  11          1.44          1.30         0.62 o
   0   9  11         54.16         61.10         2.88 o
  -1 -10  12         25.93         25.75         2.81 o
   0 -10  12         10.30         10.15         2.03 o
   1 -10  12         26.92         33.26         3.59 o
  -3  -9  12         54.12         55.02         2.69 o
  -2  -9  12         22.66         22.41         1.73 o
  -1  -9  12         17.87         18.50         2.50 o
   0  -9  12          0.01          0.07         1.14 o
   1  -9  12         29.77         33.17         2.90 o
   2  -9  12        104.77        104.18         4.99 o
  -4  -8  12         32.34         36.29         2.37 o
  -3  -8  12          8.25          8.53         1.46 o
  -2  -8  12         68.04         70.20         2.77 o
  -1  -8  12          0.03          0.27         1.00 o
   0  -8  12         16.61         15.02         2.13 o
   1  -8  12        116.52        109.81         4.99 o
   2  -8  12         60.61         64.42         7.37 o
   3  -8  12          1.25          2.08         0.72 o
  -5  -7  12         12.29         10.40         1.38 o
  -4  -7  12          0.63          0.00         0.45 o
  -3  -7  12         49.80         44.74         3.74 o
  -2  -7  12         20.91         14.01         1.20 o
  -1  -7  12         28.62         27.52         2.83 o
   0  -7  12          0.22          0.50         0.85 o
   1  -7  12         48.18         50.30         2.86 o
   2  -7  12          0.53          0.92         0.69 o
   3  -7  12          1.00          1.75         0.72 o
   4  -7  12         98.17         98.19         5.85 o
  -6  -6  12          0.75          0.83         0.66 o
  -5  -6  12          0.10          0.09         0.57 o
  -4  -6  12          4.27          5.16         0.86 o
  -3  -6  12          3.89          3.41         0.87 o
  -2  -6  12          4.89          5.16         0.72 o
  -1  -6  12        141.19        131.37         4.53 o
   0  -6  12         13.64         14.65         1.94 o
   1  -6  12         31.75         35.73         2.26 o
   2  -6  12          0.00          0.23         0.37 o
   3  -6  12         21.45         22.45         1.71 o
   4  -6  12          3.47          4.37         0.73 o
   5  -6  12         38.78         46.57         3.27 o
  -6  -5  12         21.96         28.69         2.75 o
  -5  -5  12         19.47         18.12         1.78 o
  -4  -5  12          4.07          5.48         0.97 o
  -3  -5  12         11.40         11.83         1.16 o
  -2  -5  12         34.40         37.67         1.88 o
  -1  -5  12        206.83        210.17        10.70 o
   0  -5  12         56.90         59.53         4.10 o
   1  -5  12          0.94          0.28         0.54 o
   2  -5  12          2.37          1.69         0.54 o
   3  -5  12          4.16          3.46         0.72 o
   4  -5  12          9.41         10.42         1.04 o
   5  -5  12          1.39          0.80         0.55 o
  -7  -4  12          8.73          8.05         1.38 o
  -6  -4  12          8.50          6.35         1.76 o
  -5  -4  12          1.06          0.91         0.45 o
  -4  -4  12         24.95         21.23         1.83 o
  -3  -4  12          0.66          1.38         0.64 o
  -2  -4  12         48.12         42.08         2.33 o
  -1  -4  12         16.39         17.72         1.64 o
   0  -4  12        194.62        202.60         5.78 o
   1  -4  12         61.98         62.81         2.50 o
   2  -4  12         75.00         84.96         3.32 o
   3  -4  12        132.21        144.74         4.89 o
   4  -4  12         12.36         11.77         0.87 o
   5  -4  12          4.06          2.65         1.32 o
  -7  -3  12          0.14          1.01         0.68 o
  -6  -3  12          0.89          1.54         0.70 o
  -5  -3  12          2.63          3.63         1.59 o
  -4  -3  12        122.94        124.92         3.71 o
  -3  -3  12         25.47         24.48         1.50 o
  -2  -3  12         17.72         19.64         1.57 o
  -1  -3  12         24.45         23.47         1.63 o
   0  -3  12          7.47         11.34         1.29 o
   1  -3  12          0.11          0.10         0.41 o
   2  -3  12         51.91         54.99         2.16 o
   3  -3  12         59.49         63.30         2.83 o
  -7  -2  12         24.23         25.24         2.25 o
  -6  -2  12          1.52          0.97         0.70 o
  -5  -2  12          2.62          2.09         0.60 o
  -4  -2  12         34.23         30.76         1.69 o
  -3  -2  12        163.13        144.28         3.83 o
  -2  -2  12          0.01          0.12         0.46 o
  -1  -2  12        123.98        115.17         3.97 o
   0  -2  12        153.77        157.01         5.52 o
   1  -2  12         75.58         69.48         3.06 o
   2  -2  12         38.31         40.98         6.71 o
   3  -2  12          5.09          6.90         0.71 o
  -7  -1  12          3.51          3.08         0.95 o
  -6  -1  12         45.62         45.15         2.56 o
  -5  -1  12         97.21         99.46         4.20 o
  -4  -1  12          4.58          5.51         1.06 o
  -3  -1  12         23.13         23.41         3.51 o
  -2  -1  12        163.87        152.59         8.98 o
  -1  -1  12        387.03        359.17        10.71 o
   0  -1  12          2.09          0.00         0.59 o
   1  -1  12         61.81         65.39         2.92 o
   2  -1  12          7.83          8.63         1.04 o
   3  -1  12         12.83         14.07         1.31 o
   4  -1  12         32.91         40.41         3.40 o
  -7   0  12          0.21          0.26         0.66 o
  -6   0  12          5.99          8.32         3.12 o
  -5   0  12        149.59        152.47         6.41 o
  -4   0  12         54.50         48.03         2.42 o
  -3   0  12          0.64          0.86         0.61 o
  -2   0  12         23.20         23.83         2.09 o
  -1   0  12        204.28        186.66        10.87 o
   0   0  12         14.93         11.14         1.33 o
   1   0  12         81.74         76.94         3.59 o
   2   0  12         35.68         36.10         1.84 o
   3   0  12         21.57         23.54         2.03 o
   4   0  12          2.01          1.44         0.46 o
   5   0  12        190.55        234.86        13.04 o
  -7   1  12          6.54          5.47         1.43 o
  -6   1  12          7.14         11.13         1.52 o
  -5   1  12         83.29         82.46         3.29 o
  -4   1  12         30.70         28.63         1.91 o
  -3   1  12         13.18         12.39         1.27 o
  -2   1  12        145.49        131.77         7.27 o
  -1   1  12         98.19         94.14         4.16 o
   0   1  12         28.70         27.19         1.94 o
   1   1  12        100.36         83.51         5.69 o
   2   1  12          0.45          0.14         0.34 o
   3   1  12         40.69         46.71         2.10 o
   4   1  12         63.90         64.55         2.44 o
   5   1  12        113.04        135.80         4.91 o
  -7   2  12         27.95         30.71         2.69 o
  -6   2  12         32.04         35.10         2.75 o
  -5   2  12         74.48         77.36         3.16 o
  -4   2  12         31.83         29.09         2.00 o
  -3   2  12         12.70         11.85         1.30 o
  -2   2  12        103.77        101.06         3.38 o
  -1   2  12         29.84         30.36         2.31 o
   0   2  12         14.74         12.62         1.48 o
   1   2  12          5.76          6.26         1.03 o
   2   2  12         24.56         21.30         2.04 o
   3   2  12          0.18          0.05         0.33 o
   4   2  12         29.58         31.31         2.88 o
   5   2  12          7.13          7.86         0.91 o
  -7   3  12          0.06          0.09         0.54 o
  -6   3  12          1.29          0.55         0.71 o
  -5   3  12          0.14          0.14         0.44 o
  -4   3  12        111.61        114.03         5.24 o
  -3   3  12        392.27        382.87         9.31 o
  -2   3  12          0.02          0.12         0.47 o
  -1   3  12         67.82         61.74         3.46 o
   0   3  12          2.55          2.45         0.80 o
   1   3  12         17.28         13.94         1.46 o
   2   3  12         63.81         64.77         2.85 o
   3   3  12          2.62          5.57         1.36 o
   4   3  12          0.03          0.14         0.47 o
  -7   4  12         12.51         12.77         1.59 o
  -6   4  12          1.37          0.76         0.70 o
  -5   4  12          9.93          5.81         1.80 o
  -4   4  12          8.47          6.17         1.09 o
  -3   4  12        305.41        312.76         8.03 o
  -2   4  12         10.12          7.12         1.02 o
  -1   4  12         60.29         51.61         3.25 o
   0   4  12         81.15         71.97         3.25 o
   1   4  12         42.00         40.74         2.32 o
   2   4  12         46.73         52.13         2.65 o
   3   4  12         72.10         85.08         3.14 o
   4   4  12         25.64         26.01         1.77 o
  -6   5  12          0.42          0.76         0.63 o
  -5   5  12         66.45         60.03         3.57 o
  -4   5  12         30.86         34.03         1.95 o
  -3   5  12        100.73         91.84         3.48 o
  -2   5  12         91.03         75.29         2.89 o
  -1   5  12         57.46         63.64         3.17 o
   0   5  12          1.29          1.81         0.82 o
   1   5  12         39.59         37.85         2.47 o
   2   5  12         39.07         34.93         3.60 o
   3   5  12         15.21         17.62         1.33 o
  -6   6  12         15.30         16.06         2.08 o
  -5   6  12          6.83          5.29         1.12 o
  -4   6  12         40.44         44.12         2.31 o
  -3   6  12         12.84         15.29         1.65 o
  -2   6  12         23.89         26.57         1.75 o
  -1   6  12         40.39         36.81         2.44 o
   0   6  12         56.04         57.00         3.06 o
   1   6  12         51.07         51.32         2.59 o
   2   6  12          0.03          0.69         0.66 o
  -5   7  12          2.20          2.27         1.13 o
  -4   7  12          0.13          0.12         0.49 o
  -3   7  12          4.92          6.46         1.16 o
  -2   7  12          2.71          3.40         0.97 o
  -1   7  12         20.69         22.59         2.19 o
   0   7  12         15.97         15.44         1.64 o
   1   7  12         14.76         16.16         1.61 o
  -3   8  12          1.88          3.02         0.80 o
  -2   8  12          4.46          3.98         1.06 o
  -1   8  12         24.53         25.55         1.93 o
   0   8  12         17.02         18.07         2.86 o
  -1  -9  13         18.07         16.52         3.59 o
   0  -9  13          1.85          1.13         1.80 o
  -3  -8  13          3.33          4.11         0.94 o
  -2  -8  13          8.66          7.80         2.74 o
  -1  -8  13          6.33          4.50         1.54 o
   0  -8  13          2.90          1.30         1.16 o
   1  -8  13          0.47          0.00         1.08 o
   2  -8  13         22.22         27.41         2.14 o
  -4  -7  13         24.00         18.90         1.49 o
  -3  -7  13          6.38          4.68         1.38 o
  -2  -7  13          7.50          6.60         1.32 o
  -1  -7  13          0.14          0.43         0.91 o
   0  -7  13          0.25          0.80         0.97 o
   1  -7  13         20.47         24.34         1.99 o
   2  -7  13         22.05         23.05         4.35 o
   3  -7  13         68.61         77.01         3.57 o
  -5  -6  13         69.12         81.15         4.12 o
  -4  -6  13        134.08        140.06         5.10 o
  -3  -6  13         52.34         50.98         2.96 o
  -2  -6  13         38.77         32.46         2.31 o
  -1  -6  13          6.99          6.29         1.29 o
   0  -6  13         43.08         45.06         2.97 o
   1  -6  13         59.84         63.68         7.09 o
   2  -6  13         42.92         46.77         5.10 o
   3  -6  13          0.38          0.00         0.36 o
  -5  -5  13         26.20         24.84         2.12 o
  -4  -5  13        104.96        105.79         3.48 o
  -3  -5  13          0.89          1.33         0.65 o
  -2  -5  13        193.62        197.23         9.88 o
  -1  -5  13          0.79          0.72         0.70 o
   0  -5  13        100.10        111.88         3.96 o
   1  -5  13         18.54         16.44         1.43 o
   2  -5  13         94.28         89.97         7.27 o
   3  -5  13         51.96         54.54         2.57 o
   4  -5  13          4.14          3.38         0.66 o
  -6  -4  13         29.88         34.00         2.63 o
  -5  -4  13         16.77         19.21         1.42 o
  -4  -4  13          0.02          0.32         0.53 o
  -3  -4  13          2.88          4.11         0.68 o
  -2  -4  13        284.59        290.82         9.09 o
  -1  -4  13         79.93         78.23         3.21 o
   0  -4  13         44.24         48.78         2.30 o
   1  -4  13          0.02          0.26         0.43 o
   2  -4  13         54.07         55.99         5.57 o
   3  -4  13        119.43        126.77         5.29 o
   4  -4  13        281.96        323.27        11.34 o
  -6  -3  13         70.04         67.46         3.21 o
  -5  -3  13         31.45         32.77         1.73 o
  -4  -3  13          2.46          2.18         0.68 o
  -3  -3  13          0.06          0.57         0.44 o
  -2  -3  13         84.18         77.11         3.21 o
  -1  -3  13        149.80        153.71         8.69 o
   0  -3  13        103.88        104.64         4.33 o
   1  -3  13         91.82         99.37         5.01 o
   2  -3  13         38.70         39.89         3.02 o
   3  -3  13         17.00         19.46         1.32 o
  -6  -2  13        107.04        100.25         4.96 o
  -5  -2  13          0.80          1.64         0.79 o
  -4  -2  13          2.11          1.20         0.72 o
  -3  -2  13         24.71         22.91         1.43 o
  -2  -2  13         13.07         15.23         1.95 o
  -1  -2  13         33.47         34.31         2.45 o
   0  -2  13          3.06          2.88         0.91 o
   1  -2  13          0.61          0.00         0.45 o
   2  -2  13        154.42        159.95         5.57 o
   3  -2  13        100.75        125.26         4.91 o
  -7  -1  13          2.64          2.15         1.51 o
  -6  -1  13          5.79          2.87         2.08 o
  -5  -1  13          6.81          8.48         1.22 o
  -4  -1  13         32.52         32.16         3.33 o
  -3  -1  13         36.84         35.52         1.73 o
  -2  -1  13          0.08          0.39         0.77 o
  -1  -1  13          7.37          3.70         1.51 o
   0  -1  13        182.28        186.25         6.47 o
   1  -1  13         56.29         61.54         2.92 o
   2  -1  13         43.58         44.47         2.31 o
   3  -1  13         67.62         71.66         2.55 o
  -7   0  13          0.07          0.69         0.71 o
  -6   0  13         11.87          9.71         1.55 o
  -5   0  13          8.67          6.36         1.05 o
  -4   0  13         21.62         22.34         1.73 o
  -3   0  13         14.90         14.69         1.20 o
  -2   0  13         25.04         22.59         2.09 o
  -1   0  13         62.04         52.55         3.08 o
   0   0  13        101.75        104.95         4.37 o
   1   0  13        131.86        136.44         5.06 o
   2   0  13          0.22          0.97         0.46 o
   3   0  13          3.63          4.32         0.97 o
   4   0  13          4.09          5.00         1.58 o
  -7   1  13         11.19         11.25         2.08 o
  -6   1  13          0.77          1.85         1.03 o
  -5   1  13          2.49          2.61         0.99 o
  -4   1  13         60.53         61.78         3.30 o
  -3   1  13         16.56         17.44         1.35 o
  -2   1  13          6.87          7.41         2.55 o
  -1   1  13         61.98         61.12         4.72 o
   0   1  13        127.64        124.25         4.96 o
   1   1  13         41.10         46.25         2.46 o
   2   1  13          0.44          0.86         0.60 o
   3   1  13         15.82         15.87         1.42 o
   4   1  13         13.73         15.59         1.14 o
  -6   2  13          0.75          0.11         0.55 o
  -5   2  13         74.79         72.90         3.48 o
  -4   2  13         31.21         28.14         1.98 o
  -3   2  13          6.92          6.88         1.00 o
  -2   2  13         61.52         66.03         3.84 o
  -1   2  13         61.01         63.85         3.49 o
   0   2  13        117.98        106.85         4.82 o
   1   2  13         24.60         26.35         1.73 o
   2   2  13         18.62         17.85         1.42 o
   3   2  13          3.20          2.95         0.86 o
   4   2  13          0.15          0.49         0.51 o
  -6   3  13          1.60          2.18         1.04 o
  -5   3  13         53.73         52.80         2.64 o
  -4   3  13          2.34          2.93         0.96 o
  -3   3  13          8.89          8.10         1.14 o
  -2   3  13        135.90        140.28         5.99 o
  -1   3  13         14.98         18.10         4.44 o
   0   3  13          7.61          8.67         1.36 o
   1   3  13         29.17         36.57         2.18 o
   2   3  13         16.05         12.27         1.26 o
   3   3  13         18.72         21.61         1.65 o
  -6   4  13          4.06          5.28         1.20 o
  -5   4  13          2.35          2.85         1.03 o
  -4   4  13         55.44         62.54         2.95 o
  -3   4  13          0.71          1.01         0.72 o
  -2   4  13         40.69         34.84         2.95 o
  -1   4  13         15.58         18.56         2.31 o
   0   4  13         16.19         15.30         1.96 o
   1   4  13         73.71         86.50         3.67 o
   2   4  13          1.23          0.77         0.71 o
   3   4  13          0.40          0.61         0.47 o
  -5   5  13          4.89          4.60         1.20 o
  -4   5  13         15.12         14.21         2.13 o
  -3   5  13         56.49         56.44         3.06 o
  -2   5  13          0.03          0.00         1.16 o
  -1   5  13          1.50          2.84         1.51 o
   0   5  13          6.82          6.62         1.48 o
   1   5  13         29.70         39.32         2.55 o
   2   5  13         18.22         22.45         2.08 o
  -4   6  13         43.28         46.39         2.54 o
  -3   6  13         25.80         35.07         2.15 o
  -2   6  13         39.15         42.94         1.90 o
  -1   6  13         54.85         58.21         4.16 o
   0   6  13         12.64         10.00         1.73 o
   1   6  13          1.91          1.20         1.53 o
  -2   7  13         10.47         12.47         1.16 o
  -1   7  13         25.18         27.19         2.30 o
  -2  -7  14          7.05          4.72         2.46 o
  -1  -7  14         45.87         45.64         4.44 o
   0  -7  14          2.56          5.22         1.46 o
   1  -7  14          7.63          8.96         1.42 o
  -4  -6  14         38.41         36.01         3.27 o
  -3  -6  14         90.86         93.47         4.12 o
  -2  -6  14          5.29          6.66         1.21 o
  -1  -6  14          0.05          0.62         1.00 o
   0  -6  14         19.89         21.52         1.95 o
   1  -6  14          3.92          2.87         0.85 o
   2  -6  14          2.05          1.82         0.57 o
  -4  -5  14          0.24          1.19         0.58 o
  -3  -5  14         12.29         15.12         1.74 o
  -2  -5  14        126.53        131.74         4.72 o
  -1  -5  14         39.15         33.65         2.13 o
   0  -5  14          0.87          2.73         0.73 o
   1  -5  14          4.50          2.47         1.80 o
   2  -5  14          1.11          0.76         0.57 o
   3  -5  14          3.38          3.02         0.76 o
  -5  -4  14          0.00          0.41         0.49 o
  -4  -4  14          7.31          5.56         0.88 o
  -3  -4  14          2.47          1.80         0.77 o
  -2  -4  14         39.40         39.34         2.81 o
  -1  -4  14          0.07          0.00         0.77 o
   0  -4  14         35.53         39.91         4.16 o
   1  -4  14         11.50         14.55         1.70 o
   2  -4  14          0.99          1.13         0.57 o
   3  -4  14          0.06          1.13         0.57 o
  -5  -3  14         85.78         84.71         5.00 o
  -4  -3  14         11.99         13.06         1.43 o
  -3  -3  14         73.12         78.72         6.24 o
  -2  -3  14         26.08         29.64         2.40 o
  -1  -3  14         14.15         12.94         1.72 o
   0  -3  14         26.71         25.56         1.89 o
   1  -3  14        126.12        134.28         8.88 o
   2  -3  14         34.54         32.31         2.27 o
   3  -3  14          6.09          5.67         0.76 o
  -5  -2  14         38.54         38.01         3.39 o
  -4  -2  14         10.01          6.88         1.08 o
  -3  -2  14         15.11         14.70         2.22 o
  -2  -2  14         48.90         39.79         2.81 o
  -1  -2  14          0.57          2.28         2.93 o
   0  -2  14         15.09         14.04         1.40 o
   1  -2  14          8.46         10.66         1.18 o
   2  -2  14         29.66         36.23         1.97 o
   3  -2  14         62.28         61.03         3.02 o
  -6  -1  14         17.82         15.98         1.84 o
  -5  -1  14          6.61          5.43         1.99 o
  -4  -1  14          0.01          0.00         0.58 o
  -3  -1  14         42.89         39.13         3.02 o
  -2  -1  14         22.07         18.41         2.07 o
  -1  -1  14         24.44         25.84         2.22 o
   0  -1  14         17.80         16.04         1.54 o
   1  -1  14          0.09          0.21         0.49 o
   2  -1  14          2.04          3.03         0.94 o
   3  -1  14        138.90        157.94         9.26 o
  -6   0  14         76.78         79.10         4.37 o
  -5   0  14          1.76          2.89         1.10 o
  -4   0  14         28.37         25.93         1.87 o
  -3   0  14         56.12         49.66         3.36 o
  -2   0  14         13.87         11.04         1.80 o
  -1   0  14         16.42         10.92         1.72 o
   0   0  14         12.22          9.55         1.32 o
   1   0  14          2.04          1.19         0.66 o
   2   0  14         15.85         14.88         2.36 o
   3   0  14        133.49        158.92         5.87 o
  -5   1  14          2.10          1.74         0.88 o
  -4   1  14        133.67        138.80         4.53 o
  -3   1  14         55.29         55.58         3.57 o
  -2   1  14         28.07         30.95         2.62 o
  -1   1  14          0.31          0.76         1.13 o
   0   1  14          4.65          3.57         2.46 o
   1   1  14          6.29         12.28         2.46 o
   2   1  14         35.85         35.97         2.92 o
   3   1  14         37.93         47.63         2.62 o
  -5   2  14          0.17          0.35         0.62 o
  -4   2  14          5.48          4.24         1.18 o
  -3   2  14         44.26         39.49         3.21 o
  -2   2  14          0.90          2.09         1.16 o
  -1   2  14          0.78          0.49         0.91 o
   0   2  14         34.27         29.30         2.23 o
   1   2  14         53.35         65.60         3.38 o
   2   2  14         14.91         13.25         1.56 o
  -5   3  14        241.97        244.78         7.12 o
  -4   3  14         10.10          8.19         1.28 o
  -3   3  14         46.42         51.89         2.05 o
  -2   3  14          3.57          2.56         2.17 o
  -1   3  14          0.19          0.88         1.22 o
   0   3  14         17.10         20.41         2.27 o
   1   3  14          8.21         12.96         1.31 o
   2   3  14          0.39          0.43         0.49 o
  -4   4  14         34.26         31.74         2.14 o
  -3   4  14         23.38         19.71         1.20 o
  -2   4  14          9.28         10.93         2.09 o
  -1   4  14         25.65         27.74         3.40 o
   0   4  14          1.49          1.10         1.12 o
   1   4  14         24.49         26.34         2.16 o
  -3   5  14         36.70         35.44         1.88 o
  -2   5  14         31.54         29.41         3.00 o
  -1   5  14         61.61         63.03         4.09 o
   0   5  14          1.93          2.77         0.86 o
  -2  -5  15         19.21         20.62         2.27 o
  -1  -5  15          5.86          6.11         2.17 o
   0  -5  15         11.32         12.28         1.70 o
  -3  -4  15        113.45        110.00         5.40 o
  -2  -4  15         55.95         61.10         4.63 o
  -1  -4  15         50.53         48.94         3.22 o
   0  -4  15         10.05         12.06         1.46 o
   1  -4  15          0.02          0.19         0.57 o
  -4  -3  15         37.90         42.50         3.30 o
  -3  -3  15         47.03         47.97         8.13 o
  -2  -3  15         66.93         77.36         4.26 o
  -1  -3  15          6.83          8.89         1.59 o
   0  -3  15         42.01         46.49         2.76 o
   1  -3  15         21.37         21.26         1.75 o
  -4  -2  15         11.14         11.66         0.86 o
  -3  -2  15          2.09          3.00         1.26 o
  -2  -2  15          5.54          6.31         1.54 o
  -1  -2  15         11.41         13.51         2.03 o
   0  -2  15         36.57         41.17         2.55 o
   1  -2  15         25.00         29.68         2.27 o
   2  -2  15          0.85          0.64         1.23 o
  -4  -1  15         36.90         33.80         2.86 o
  -3  -1  15          5.90          7.17         1.63 o
  -2  -1  15         58.34         63.77         8.22 o
  -1  -1  15          0.15          0.09         0.86 o
   0  -1  15          4.21          5.66         1.12 o
   1  -1  15         34.71         36.58         3.02 o
   2  -1  15         17.30         23.70         1.65 o
  -4   0  15          0.15          1.89         1.20 o
  -3   0  15         44.15         45.17         3.78 o
  -2   0  15        144.76        144.90         8.79 o
  -1   0  15        155.55        171.87         6.70 o
   0   0  15          0.40          0.25         0.51 o
   1   0  15         65.28         75.67         3.66 o
  -4   1  15          0.23          0.25         0.52 o
  -3   1  15         10.46         10.84         2.08 o
  -2   1  15         27.65         27.73         3.40 o
  -1   1  15         38.47         40.63         3.04 o
   0   1  15          0.94          2.01         0.69 o
   1   1  15          1.36          1.02         0.85 o
  -3   2  15         22.46         27.09         3.03 o
  -2   2  15          9.60          9.63         1.85 o
  -1   2  15          2.43          1.66         1.13 o
   0   2  15         19.83         25.05         2.06 o
  -3   3  15         34.21         45.44         4.82 o
  -2   3  15          1.34          0.13         1.01 o
  -1   3  15         14.46         20.18         5.20 o
                                                
